# Supplementary material for: A Single-Strand Annealing Protein Clamps DNA to Detect and Secure Homology
Source: PLoS Biol. 2015 Aug 13;13(8):e1002213. doi: 10.1371/journal.pbio.1002213 (PMC4535883; doi:10.1371/journal.pbio.1002213)
Supplement: S1 Data — (XLSX) [file pbio.1002213.s001.xlsx]

## Sheet: Fig1B_anneal+redb
extension	force
1.577	14.231
1.566	14.935
1.555	16.154
1.545	15.265
1.537	14.738
1.529	15.454
1.52	15.785
1.513	15.245
1.504	14.581
1.493	13.511
1.485	13.802
1.477	13.472
1.468	12
1.458	13.633
1.446	14.691
1.435	14.376
1.426	14.274
1.417	13.9
1.405	15.493
1.395	16.08
1.386	15.584
1.379	15.914
1.374	15.427
1.368	14.774
1.36	14.703
1.353	14.349
1.343	14.411
1.333	15.427
1.325	15.356
1.315	16.492
1.306	17.161
1.298	15.442
1.288	15.832
1.28	16.276
1.27	16.618
1.259	17.2
1.25	15.847
1.241	15.281
1.232	14.915
1.222	15.556
1.213	16.728
1.203	15.447
1.192	14.707
1.183	14.305
1.175	14.097
1.168	14.196
1.16	12.689
1.149	12.087
1.139	12.359
1.129	11.958
1.118	11.533
1.11	11.489
1.104	11.147
1.097	10.73
1.087	11.104
1.079	10.778
1.07	10.703
1.058	10.974
1.048	10.168
1.038	9.782
1.027	9.845
1.017	9.735
1.009	9.424
1	9.161
0.989	9.09
0.982	9.055
0.973	8.854
0.966	8.713
0.96	8.504
0.952	7.819
0.942	8.512
0.932	7.989
0.924	7.021
0.915	8.178
0.907	7.816
0.901	7.58
0.893	7.568
0.885	7.289
0.876	7.454
0.868	6.867
0.86	7.124
0.853	7.292
0.843	7.084
0.834	6.942
0.828	6.345
0.82	6.207
0.81	6.121
0.802	6.112
0.795	6.392
0.785	6.498
0.776	6.891
0.768	7.301
0.762	7.363
0.756	7.599
0.747	8.221
0.74	8.897
0.734	8.925
0.727	8.811
0.72	8.85
0.71	8.346
0.7	8.346
0.691	9.503
0.681	9.924
0.673	9.735
0.663	9.617
0.656	9.413
0.646	11.899
0.633	14.199
0.625	12.854
0.617	12.575
0.611	11.43
0.605	9.782
0.594	12.41
0.586	13.255
0.581	11.643
0.573	11.155
0.568	10.093
0.56	9.393
0.552	9.094
0.546	7.832
0.54	7.175
0.536	6.714
0.528	6.553
0.518	8.488
0.513	8.06
0.507	7.285
0.499	8.056
0.494	6.797
0.487	7.139
0.482	6.813
0.473	9.043
0.457	13.818
0.452	12.178
0.446	10.573
0.438	9.684
0.434	7.442
0.429	6.915
0.424	5.554
0.417	5.322
0.409	5.523
0.404	5.047
0.396	6.451
0.39	6.109
0.387	4.826
0.383	4.543
0.378	3.977
0.374	3.635
0.371	2.918
0.366	2.793
0.362	2.545
0.357	2.136
0.352	2.207

## Sheet: Fig1B_anneal-redb
extension	force
1.579	16.759
1.576	16.359
1.571	16.064
1.565	16.272
1.559	15.985
1.554	16.453
1.547	17.24
1.541	16.85
1.537	16.075
1.531	16.544
1.525	16.512
1.52	15.867
1.515	15.619
1.509	15.832
1.502	16.913
1.496	17.177
1.492	17.098
1.486	17.18
1.48	17.071
1.474	17.637
1.469	17.106
1.464	16.186
1.458	16.41
1.453	16.15
1.447	15.981
1.442	15.604
1.437	15.112
1.431	15.639
1.426	15.155
1.421	14.872
1.416	14.526
1.41	14.644
1.403	16.292
1.398	15.93
1.393	15.706
1.387	15.942
1.382	15.391
1.376	15.627
1.371	15.257
1.366	14.915
1.36	14.872
1.355	14.585
1.349	15.71
1.343	16.461
1.336	15.749
1.331	16.142
1.326	17.02
1.319	17.204
1.313	17.413
1.308	17.24
1.302	16.886
1.298	16.697
1.293	16.547
1.287	16.115
1.282	16.241
1.276	16.724
1.271	16.162
1.265	16.681
1.259	17.267
1.254	16.752
1.249	16.666
1.244	16.288
1.238	16.048
1.233	15.875
1.228	15.595
1.223	15.403
1.218	14.927
1.211	15.836
1.205	16.642
1.2	15.852
1.194	16.15
1.188	16.748
1.184	16.142
1.178	16.394
1.172	16.595
1.168	15.772
1.163	15.785
1.157	15.407
1.152	14.738
1.147	14.679
1.142	14.313
1.137	14.251
1.133	13.731
1.127	13.546
1.122	13.204
1.116	13.134
1.108	15.898
1.102	17
1.096	16.547
1.091	16.976
1.085	16.98
1.079	17.523
1.074	17.507
1.07	16.795
1.064	16.556
1.059	16.119
1.054	15.891
1.05	15.608
1.044	15.501
1.038	15.887
1.033	15.399
1.027	16.233
1.021	17.503
1.016	17.032
1.011	16.917
1.006	16.701
1.001	16.206
0.996	15.891
0.991	15.427
0.987	15.077
0.981	14.53
0.977	14.247
0.972	14.117
0.966	13.373
0.96	14.223
0.953	15.883
0.948	15.757
0.943	14.966
0.938	15.124
0.932	15.808
0.927	15.521
0.921	16.489
0.915	17.043
0.912	15.737
0.906	16.08
0.9	15.978
0.896	15.721
0.889	16.367
0.884	15.82
0.88	15.588
0.875	15.646
0.87	14.845
0.865	15.281
0.859	16.359
0.855	15.564
0.849	15.332
0.844	15.167
0.839	14.691
0.832	16.111
0.828	15.537
0.822	15.458
0.815	17.802
0.811	17.598
0.806	16.764
0.801	16.508
0.796	16.52
0.792	15.852
0.787	15.576
0.781	15.985
0.778	15.124
0.77	16.504
0.764	17.051
0.761	16.131
0.755	16.087
0.752	15.222
0.746	15.965
0.74	15.887
0.736	15.422
0.729	16.799
0.725	16.461
0.721	15.686
0.715	16.866
0.708	17.527
0.704	16.815
0.7	16.662
0.695	16.067
0.69	16.418
0.684	17.129
0.68	16.394
0.675	16.394
0.67	16.308
0.666	15.879
0.661	15.36
0.657	14.707
0.652	14.117
0.649	13.566
0.644	13.503
0.64	13.031
0.636	12.264
0.632	11.529
0.627	11.399
0.623	10.734
0.618	11.328
0.607	15.863
0.599	17.692
0.596	16.418
0.592	15.836
0.588	14.817
0.583	15.029
0.578	15.859
0.573	15.875
0.568	15.958
0.564	15.714
0.56	14.876
0.555	15.112
0.549	15.447
0.545	15.037
0.539	16.445
0.533	17.248
0.53	15.938
0.527	15.143
0.521	15.411
0.516	15.985
0.511	16.115
0.507	15.859
0.502	16.024
0.498	15.726
0.494	15.336
0.489	15.002
0.487	14.129
0.479	15.792
0.472	17.082
0.469	16.374
0.465	15.847
0.463	14.75
0.458	14.557
0.454	14.746
0.449	14.683
0.446	13.389
0.442	13.948
0.435	15.309
0.432	14.864
0.424	16.905
0.421	15.804
0.419	15.332
0.409	18.416
0.406	16.843
0.406	14.668
0.404	13.09
0.403	11.285
0.401	10.125
0.399	8.469
0.397	7.348
0.396	6.301
0.393	5.109
0.39	4.299
0.387	3.961
0.383	3.296
0.38	2.844
0.376	3.06
0.373	2.699
0.37	2.329
0.367	2.289
0.362	2.289
0.358	2.423

## Sheet: Fig1B_unzip-redb
extension	force
0.359	2.27
0.364	2.396
0.368	2.655
0.372	2.872
0.377	3.202
0.38	3.249
0.385	3.009
0.388	3.277
0.39	4.421
0.393	5.22
0.395	6.132
0.397	7.501
0.4	8.563
0.402	9.893
0.403	11.206
0.404	13.322
0.407	15.077
0.407	17.295
0.409	18.809
0.419	15.309
0.423	15.391
0.423	17.512
0.429	16.43
0.433	16.591
0.442	14.057
0.447	13.369
0.449	15.116
0.456	13.853
0.459	14.471
0.463	14.99
0.467	15.525
0.47	16.744
0.473	17.283
0.475	18.479
0.483	16.359
0.49	14.955
0.493	16.016
0.498	15.954
0.502	16.544
0.507	16.201
0.512	16.355
0.514	17.389
0.521	16.016
0.527	15.379
0.529	16.426
0.533	17.409
0.536	18.786
0.541	17.881
0.549	16.122
0.554	15.694
0.56	15.077
0.563	15.903
0.567	16.615
0.572	16.013
0.577	16.272
0.582	16.615
0.586	16.155
0.593	15.659
0.597	16.489
0.601	16.98
0.608	15.56
0.613	15.163
0.616	16.119
0.621	16.784
0.625	16.677
0.631	16.52
0.635	17.209
0.64	17.228
0.647	15.379
0.654	14.101
0.657	14.888
0.66	15.922
0.665	16.579
0.67	16.438
0.676	16.182
0.679	16.642
0.683	17.22
0.689	16.811
0.695	16.37
0.699	17.291
0.703	17.413
0.708	17.653
0.715	17.118
0.72	15.934
0.725	16.717
0.729	16.768
0.734	17.149
0.74	16.846
0.747	15.218
0.752	15.784
0.756	15.969
0.761	15.934
0.764	17.554
0.769	17.543
0.777	15.945
0.782	15.784
0.786	16.461
0.791	16.673
0.797	16.799
0.801	17.153
0.805	17.275
0.812	16.406
0.818	15.513
0.823	15.6
0.829	15.521
0.834	15.718
0.837	16.06
0.844	15.568
0.849	15.765
0.853	16.288
0.859	16.5
0.863	16.654
0.869	15.867
0.875	15.544
0.879	16.005
0.885	16.579
0.889	17.307
0.894	16.473
0.901	15.631
0.905	16.261
0.911	16.319
0.916	16.961
0.92	17.873
0.927	16.854
0.932	16.044
0.937	15.788
0.944	15.025
0.949	15.367
0.953	16.591
0.957	16.677
0.963	17.078
0.968	17.279
0.976	14.994
0.982	14.439
0.986	15.592
0.99	15.67
0.995	16.323
1.001	16.598
1.006	16.666
1.01	17.401
1.016	17.2
1.021	17.566
1.026	18.101
1.031	18.51
1.035	19.214
1.042	17.334
1.05	15.529
1.055	16.162
1.059	16.571
1.065	16.398
1.07	17.09
1.075	17.366
1.081	16.532
1.086	16.755
1.09	17.252
1.095	17.429
1.101	17.315
1.107	17.031
1.111	17.617
1.117	17.452
1.123	17.279
1.128	17.676
1.134	16.98
1.14	16.284
1.146	15.529
1.153	15.273
1.158	15.871
1.163	16.009
1.167	16.492
1.173	17.33
1.178	17.397
1.183	17.165
1.189	17.228
1.194	16.843
1.2	16.492
1.205	17.145
1.21	16.957
1.217	15.843
1.223	15.856
1.228	16.064
1.233	16.387
1.237	16.827
1.242	17.255
1.248	17.802
1.254	17.68
1.258	17.657
1.264	17.33
1.27	17.177
1.275	17.161
1.282	16.328
1.288	16.087
1.292	16.489
1.298	16.611
1.303	16.563
1.308	17.405
1.313	17.798
1.319	17.401
1.325	17.507
1.33	17.972
1.334	18.428
1.341	16.823
1.349	15.741
1.354	16.662
1.358	16.984
1.363	17
1.37	17.252
1.375	17.814
1.38	16.827
1.386	16.095
1.391	16.615
1.398	16.323
1.402	16.496
1.408	16.615
1.414	16.886
1.419	16.827
1.425	16.21
1.431	16.387
1.438	15.895
1.442	15.729
1.447	16.319
1.452	16.21
1.457	16.591
1.463	17.035
1.469	17.055
1.475	17.224
1.48	16.941
1.484	17.468
1.49	17.782
1.496	17.499
1.501	17.877
1.507	17.389
1.513	17.059
1.519	17.059
1.524	17.543
1.528	18.211
1.535	17.456
1.541	17.047
1.547	16.598
1.554	16.359
1.558	16.823
1.564	16.615
1.569	16.874
1.574	17.008
1.579	16.578

## Sheet: Fig1B_unzip+redb
extension	force
0.356	1.88
0.362	2.002
0.367	2.089
0.372	2.34
0.377	2.832
0.381	3.43
0.386	4.7
0.389	5.849
0.395	6.16
0.398	8.244
0.401	10.502
0.406	11.32
0.409	12.941
0.412	14.215
0.416	15.847
0.422	16.08
0.431	13.366
0.434	14.84
0.439	16.158
0.45	13.346
0.456	14.081
0.46	16.288
0.466	16.886
0.474	16.686
0.481	16.406
0.487	18.117
0.493	19.95
0.503	18.29
0.514	16.406
0.52	16.921
0.528	16.091
0.536	16.461
0.54	17.708
0.543	18.342
0.546	20.859
0.554	20.575
0.565	19.305
0.569	21.917
0.577	22.542
0.583	23.301
0.586	25.771
0.595	24.316
0.599	27.065
0.61	26.656
0.634	17.047
0.643	15.407
0.647	17.142
0.656	18.081
0.662	19.068
0.672	16.422
0.68	16.197
0.685	17.059
0.696	16.65
0.711	15.883
0.719	15.556
0.725	16.579
0.734	17.9
0.743	17.665
0.754	16.775
0.759	18.09
0.768	17.594
0.777	17.44
0.782	18.723
0.791	18.156
0.797	19.045
0.807	17.936
0.817	16.937
0.823	18.196
0.831	17.94
0.841	17.523
0.85	15.804
0.856	16.052
0.862	17.869
0.871	17.362
0.881	17.212
0.893	17.676
0.901	17.11
0.908	16.85
0.916	17.759
0.922	18.88
0.932	18.471
0.946	15.871
0.956	14.86
0.962	16.449
0.968	17.161
0.975	16.457
0.983	16.272
0.994	16.213
1.004	16.5
1.01	16.874
1.019	15.544
1.029	15.1
1.035	15.659
1.043	15.45
1.054	15.678
1.066	16.115
1.074	16.622
1.079	17.409
1.089	17.625
1.098	18.955
1.108	19.541
1.119	18.345
1.126	19.828
1.136	19.084
1.149	16.587
1.159	17.586
1.168	18.475
1.174	19.411
1.183	19.824
1.192	19.399
1.199	19.907
1.208	21.228
1.217	22.467
1.228	23.238
1.237	24.677
1.246	24.308
1.254	25.799
1.263	26.683
1.279	19.454
1.29	16.174
1.298	18.062
1.309	18.097
1.319	17.861
1.328	16.579
1.336	17.354
1.344	17.617
1.352	15.883
1.357	16.862
1.367	17.039
1.376	17.102
1.385	17.609
1.399	15.418
1.411	14.617
1.42	15.383
1.429	16.296
1.438	16.083
1.45	14.935
1.459	15.875
1.469	16.056
1.478	14.781
1.486	14.836
1.496	15.482
1.504	15.772
1.512	16.465
1.522	16.733
1.529	17.027
1.537	17.35
1.544	16.921
1.55	17.452
1.557	18.238
1.566	18.168
1.579	17.275

## Sheet: Fig1B_inset_noredb
force	counts
5.999	0.273
6.773	0.27
7.547	0.203
8.321	0.113
9.095	0.039
9.869	0.024
10.643	0.006
11.417	0.006
12.191	0.001
12.965	0.001
13.739	0.001
14.513	0.001
15.286	0.001
16.06	0.002
16.834	0.003
17.608	0.002
18.382	0.002
19.156	0.003
19.93	0.001
20.704	0
21.478	0
22.252	0
23.026	0
23.8	0
24.574	0

## Sheet: Fig1B_inset_withredb
force	counts
5.586	0.188
6.359	0.154
7.133	0.093
7.906	0.049
8.679	0.055
9.452	0.049
10.225	0.047
10.998	0.055
11.772	0.058
12.545	0.059
13.318	0.051
14.091	0.045
14.864	0.034
15.637	0.037
16.411	0.023
17.184	0.017
17.957	0.009
18.73	0.007
19.503	0.007
20.276	0.007
21.05	0.004
21.823	0.005
22.596	0.004
23.369	0.003
24.142	0.004
24.915	0.002

## Sheet: Fig1C_1unzip_extension_force
extension	force
0.3	1.954
0.3	1.958
0.301	1.95
0.301	1.914
0.301	1.901
0.301	1.923
0.301	1.921
0.301	1.935
0.301	1.94
0.301	1.935
0.302	1.946
0.302	1.95
0.302	1.904
0.302	1.89
0.302	1.88
0.302	1.876
0.302	1.865
0.302	1.872
0.302	1.833
0.303	1.842
0.303	1.855
0.304	1.831
0.304	1.822
0.304	1.812
0.305	1.79
0.305	1.748
0.305	1.737
0.305	1.738
0.305	1.744
0.306	1.738
0.306	1.765
0.307	1.781
0.307	1.757
0.307	1.769
0.307	1.796
0.307	1.773
0.307	1.77
0.308	1.804
0.308	1.805
0.309	1.83
0.309	1.793
0.309	1.828
0.31	1.846
0.31	1.835
0.311	1.85
0.311	1.848
0.311	1.846
0.312	1.827
0.312	1.844
0.312	1.87
0.313	1.905
0.313	1.916
0.314	1.921
0.314	1.916
0.314	1.94
0.315	1.971
0.315	1.987
0.315	2.021
0.315	1.997
0.315	1.996
0.315	1.975
0.316	1.976
0.316	1.954
0.316	1.948
0.317	1.972
0.317	1.99
0.317	1.986
0.318	1.982
0.318	1.982
0.318	1.965
0.318	1.934
0.318	1.905
0.318	1.894
0.318	1.895
0.318	1.903
0.318	1.9
0.319	1.88
0.319	1.876
0.319	1.832
0.32	1.815
0.319	1.809
0.319	1.805
0.32	1.787
0.32	1.796
0.32	1.771
0.321	1.754
0.321	1.752
0.321	1.756
0.321	1.756
0.322	1.762
0.322	1.713
0.322	1.696
0.322	1.682
0.322	1.699
0.322	1.696
0.322	1.706
0.322	1.735
0.323	1.741
0.323	1.743
0.323	1.743
0.323	1.761
0.323	1.745
0.324	1.732
0.324	1.75
0.324	1.747
0.324	1.766
0.324	1.775
0.325	1.766
0.325	1.748
0.325	1.756
0.325	1.753
0.326	1.797
0.326	1.782
0.326	1.797
0.326	1.781
0.326	1.78
0.327	1.805
0.327	1.824
0.327	1.853
0.327	1.873
0.328	1.867
0.328	1.846
0.328	1.846
0.328	1.841
0.328	1.843
0.328	1.838
0.328	1.831
0.329	1.817
0.329	1.801
0.329	1.802
0.329	1.82
0.33	1.841
0.33	1.851
0.33	1.839
0.33	1.835
0.33	1.832
0.33	1.803
0.33	1.816
0.33	1.797
0.331	1.761
0.331	1.777
0.331	1.769
0.332	1.774
0.332	1.771
0.332	1.745
0.333	1.735
0.333	1.729
0.333	1.726
0.333	1.72
0.334	1.72
0.334	1.741
0.334	1.746
0.335	1.742
0.335	1.747
0.335	1.754
0.336	1.791
0.336	1.825
0.336	1.833
0.336	1.841
0.336	1.852
0.336	1.866
0.336	1.909
0.337	1.927
0.337	1.958
0.337	1.972
0.337	1.971
0.337	1.976
0.338	1.983
0.338	1.98
0.338	1.98
0.338	1.986
0.338	1.972
0.339	1.982
0.339	1.989
0.339	1.981
0.34	1.995
0.34	2.011
0.34	2.031
0.34	2.044
0.34	2.054
0.34	2.062
0.34	2.09
0.34	2.106
0.341	2.104
0.341	2.101
0.341	2.129
0.341	2.151
0.341	2.141
0.341	2.143
0.341	2.152
0.341	2.142
0.341	2.137
0.342	2.155
0.342	2.142
0.342	2.15
0.342	2.16
0.342	2.172
0.343	2.153
0.343	2.169
0.343	2.187
0.343	2.197
0.343	2.185
0.343	2.163
0.343	2.156
0.343	2.165
0.344	2.168
0.344	2.152
0.344	2.146
0.345	2.131
0.345	2.134
0.345	2.14
0.345	2.113
0.345	2.123
0.346	2.122
0.346	2.104
0.346	2.124
0.346	2.123
0.346	2.145
0.347	2.159
0.347	2.192
0.347	2.227
0.347	2.226
0.347	2.247
0.347	2.265
0.348	2.282
0.347	2.275
0.347	2.281
0.348	2.288
0.348	2.312
0.348	2.324
0.348	2.325
0.349	2.334
0.349	2.335
0.349	2.357
0.349	2.35
0.349	2.346
0.35	2.355
0.35	2.366
0.35	2.382
0.35	2.388
0.35	2.392
0.35	2.391
0.351	2.412
0.351	2.426
0.351	2.44
0.351	2.475
0.351	2.518
0.351	2.521
0.351	2.527
0.351	2.549
0.351	2.58
0.352	2.61
0.352	2.62
0.352	2.631
0.352	2.677
0.352	2.678
0.352	2.686
0.353	2.691
0.353	2.712
0.353	2.722
0.353	2.748
0.353	2.765
0.353	2.787
0.353	2.792
0.353	2.796
0.354	2.801
0.354	2.81
0.354	2.834
0.354	2.874
0.354	2.881
0.354	2.884
0.354	2.896
0.354	2.9
0.355	2.909
0.355	2.92
0.355	2.924
0.355	2.918
0.355	2.918
0.355	2.929
0.355	2.935
0.356	2.928
0.356	2.937
0.356	2.971
0.356	2.993
0.356	3.003
0.356	3.046
0.356	3.071
0.357	3.093
0.357	3.107
0.357	3.112
0.357	3.126
0.357	3.127
0.357	3.148
0.357	3.15
0.358	3.137
0.358	3.141
0.358	3.185
0.358	3.212
0.358	3.228
0.359	3.221
0.359	3.236
0.359	3.251
0.359	3.26
0.359	3.274
0.36	3.278
0.36	3.303
0.36	3.309
0.36	3.322
0.36	3.32
0.361	3.338
0.361	3.351
0.361	3.366
0.361	3.393
0.361	3.419
0.362	3.45
0.362	3.47
0.362	3.486
0.362	3.487
0.363	3.505
0.363	3.535
0.363	3.552
0.363	3.566
0.363	3.578
0.363	3.6
0.363	3.618
0.364	3.621
0.364	3.652
0.364	3.669
0.364	3.678
0.364	3.686
0.364	3.71
0.364	3.726
0.364	3.747
0.364	3.756
0.365	3.765
0.365	3.804
0.365	3.829
0.365	3.863
0.365	3.879
0.365	3.885
0.365	3.907
0.366	3.926
0.366	3.938
0.366	3.947
0.366	3.974
0.366	3.986
0.367	4.004
0.367	4.023
0.367	4.046
0.367	4.083
0.367	4.108
0.367	4.127
0.367	4.164
0.368	4.192
0.368	4.206
0.368	4.224
0.368	4.226
0.368	4.241
0.368	4.262
0.368	4.288
0.368	4.313
0.369	4.328
0.369	4.366
0.369	4.39
0.369	4.421
0.369	4.456
0.369	4.479
0.37	4.493
0.37	4.515
0.37	4.526
0.37	4.564
0.37	4.586
0.37	4.612
0.371	4.641
0.371	4.68
0.371	4.71
0.371	4.73
0.371	4.763
0.371	4.794
0.372	4.839
0.372	4.85
0.372	4.875
0.372	4.899
0.372	4.923
0.373	4.943
0.373	4.966
0.373	4.99
0.373	5.01
0.373	5.05
0.373	5.083
0.373	5.11
0.373	5.138
0.373	5.175
0.373	5.205
0.373	5.243
0.374	5.282
0.374	5.315
0.374	5.34
0.374	5.378
0.374	5.413
0.374	5.461
0.374	5.506
0.374	5.549
0.375	5.573
0.375	5.615
0.375	5.656
0.375	5.695
0.375	5.733
0.375	5.766
0.375	5.801
0.376	5.829
0.376	5.864
0.376	5.902
0.376	5.928
0.376	5.966
0.376	6.002
0.376	6.038
0.377	6.073
0.377	6.119
0.377	6.15
0.377	6.178
0.377	6.211
0.377	6.248
0.377	6.277
0.377	6.3
0.377	6.33
0.377	6.381
0.378	6.435
0.378	6.473
0.378	6.518
0.378	6.552
0.378	6.605
0.378	6.651
0.378	6.681
0.378	6.705
0.378	6.743
0.378	6.789
0.378	6.836
0.378	6.877
0.378	6.913
0.378	6.958
0.378	6.996
0.378	7.037
0.378	7.084
0.379	7.108
0.379	7.127
0.379	7.141
0.379	7.182
0.379	7.219
0.379	7.248
0.379	7.28
0.379	7.324
0.38	7.359
0.38	7.405
0.38	7.434
0.38	7.462
0.38	7.502
0.38	7.536
0.38	7.574
0.38	7.613
0.38	7.645
0.38	7.682
0.38	7.714
0.381	7.74
0.381	7.796
0.381	7.831
0.381	7.875
0.381	7.918
0.381	7.951
0.381	7.974
0.382	8.024
0.382	8.06
0.382	8.094
0.382	8.129
0.382	8.176
0.382	8.216
0.382	8.255
0.382	8.281
0.383	8.308
0.383	8.349
0.383	8.39
0.383	8.425
0.383	8.461
0.383	8.496
0.383	8.546
0.383	8.585
0.383	8.616
0.384	8.651
0.384	8.69
0.384	8.71
0.384	8.744
0.384	8.769
0.384	8.804
0.384	8.849
0.384	8.889
0.384	8.931
0.385	8.972
0.385	9.004
0.385	9.034
0.385	9.071
0.385	9.105
0.385	9.149
0.385	9.181
0.385	9.209
0.385	9.241
0.385	9.279
0.385	9.301
0.385	9.334
0.385	9.372
0.385	9.408
0.386	9.444
0.386	9.48
0.386	9.504
0.386	9.533
0.386	9.559
0.386	9.596
0.386	9.638
0.386	9.688
0.386	9.723
0.387	9.734
0.387	9.781
0.387	9.82
0.387	9.857
0.387	9.885
0.387	9.917
0.387	9.955
0.387	9.995
0.387	10.019
0.387	10.056
0.388	10.099
0.388	10.137
0.388	10.18
0.388	10.211
0.388	10.253
0.388	10.289
0.388	10.306
0.388	10.347
0.388	10.38
0.388	10.422
0.389	10.464
0.389	10.527
0.389	10.567
0.389	10.614
0.389	10.664
0.389	10.707
0.389	10.748
0.389	10.792
0.389	10.822
0.389	10.87
0.39	10.918
0.39	10.973
0.39	11.018
0.39	11.075
0.39	11.114
0.39	11.165
0.39	11.202
0.391	11.267
0.391	11.335
0.391	11.39
0.391	11.447
0.391	11.517
0.391	11.583
0.391	11.637
0.392	11.695
0.392	11.755
0.392	11.815
0.392	11.859
0.392	11.923
0.392	11.982
0.392	12.044
0.393	12.107
0.393	12.167
0.393	12.223
0.393	12.285
0.393	12.354
0.393	12.419
0.393	12.483
0.394	12.552
0.394	12.609
0.394	12.649
0.394	12.694
0.394	12.739
0.394	12.781
0.394	12.84
0.395	12.906
0.395	12.952
0.395	13.007
0.395	13.069
0.395	13.126
0.395	13.178
0.395	13.253
0.396	13.309
0.396	13.373
0.396	13.423
0.396	13.482
0.396	13.54
0.396	13.588
0.396	13.641
0.396	13.705
0.396	13.761
0.397	13.81
0.397	13.857
0.397	13.911
0.397	13.967
0.397	14.01
0.397	14.068
0.397	14.136
0.397	14.186
0.397	14.248
0.398	14.299
0.398	14.362
0.398	14.415
0.398	14.472
0.398	14.525
0.398	14.567
0.398	14.616
0.399	14.663
0.399	14.718
0.399	14.792
0.399	14.858
0.399	14.934
0.399	14.987
0.399	15.032
0.399	15.096
0.399	15.195
0.399	15.25
0.399	15.33
0.4	15.377
0.4	15.428
0.4	15.494
0.4	15.545
0.4	15.604
0.4	15.656
0.4	15.718
0.4	15.787
0.4	15.844
0.4	15.904
0.401	15.969
0.401	16.02
0.401	16.078
0.401	16.15
0.401	16.227
0.401	16.321
0.401	16.423
0.4	16.508
0.4	16.582
0.4	16.647
0.4	16.698
0.4	16.735
0.4	16.794
0.401	16.841
0.401	16.896
0.401	16.948
0.401	16.997
0.401	17.019
0.402	17.026
0.402	17.072
0.402	17.101
0.402	17.12
0.403	17.117
0.403	17.114
0.404	17.133
0.404	17.134
0.404	17.125
0.405	17.151
0.405	17.138
0.406	17.128
0.406	17.12
0.406	17.112
0.407	17.109
0.407	17.089
0.408	17.057
0.409	17.04
0.409	17.016
0.41	16.987
0.41	16.961
0.411	16.935
0.411	16.898
0.412	16.869
0.413	16.835
0.413	16.813
0.414	16.777
0.414	16.751
0.415	16.719
0.415	16.697
0.416	16.673
0.416	16.658
0.417	16.646
0.417	16.62
0.418	16.6
0.418	16.588
0.419	16.567
0.419	16.57
0.419	16.627
0.419	16.651
0.42	16.638
0.42	16.652
0.42	16.665
0.421	16.686
0.421	16.729
0.421	16.761
0.421	16.795
0.422	16.821
0.422	16.833
0.422	16.871
0.422	16.902
0.423	16.941
0.423	16.984
0.423	17.028
0.423	17.071
0.423	17.111
0.423	17.154
0.423	17.186
0.424	17.195
0.424	17.19
0.424	17.18
0.425	17.171
0.425	17.15
0.426	17.129
0.426	17.124
0.427	17.106
0.427	17.082
0.428	17.041
0.428	16.998
0.429	16.98
0.429	16.948
0.43	16.94
0.43	16.918
0.43	16.894
0.431	16.853
0.431	16.839
0.432	16.816
0.433	16.768
0.433	16.734
0.434	16.7
0.434	16.641
0.435	16.607
0.435	16.56
0.436	16.521
0.437	16.469
0.437	16.425
0.438	16.39
0.438	16.39
0.438	16.36
0.439	16.312
0.44	16.265
0.44	16.3
0.44	16.319
0.44	16.346
0.44	16.376
0.44	16.398
0.441	16.417
0.441	16.431
0.441	16.445
0.441	16.456
0.442	16.463
0.442	16.467
0.442	16.453
0.443	16.456
0.443	16.466
0.443	16.465
0.444	16.453
0.444	16.461
0.445	16.445
0.445	16.39
0.446	16.352
0.447	16.326
0.447	16.287
0.448	16.247
0.448	16.216
0.449	16.154
0.45	16.1
0.451	16.044
0.452	15.993
0.452	15.96
0.453	15.917
0.454	15.853
0.455	15.788
0.455	15.726
0.456	15.667
0.457	15.615
0.458	15.559
0.458	15.497
0.459	15.438
0.46	15.372
0.461	15.309
0.462	15.247
0.463	15.179
0.463	15.122
0.464	15.077
0.465	15.023
0.466	14.95
0.466	14.916
0.467	14.893
0.468	14.873
0.468	14.829
0.469	14.82
0.47	14.777
0.47	14.738
0.471	14.701
0.472	14.674
0.472	14.657
0.473	14.654
0.473	14.679
0.473	14.712
0.474	14.731
0.474	14.772
0.474	14.807
0.474	14.847
0.475	14.887
0.475	14.938
0.475	14.987
0.475	15.049
0.475	15.1
0.475	15.186
0.475	15.284
0.475	15.392
0.475	15.443
0.475	15.514
0.475	15.572
0.475	15.618
0.475	15.677
0.476	15.726
0.476	15.764
0.476	15.79
0.476	15.828
0.476	15.848
0.477	15.888
0.477	15.934
0.477	15.962
0.477	15.976
0.477	16.021
0.478	16.057
0.478	16.081
0.478	16.111
0.478	16.189
0.478	16.269
0.478	16.333
0.478	16.428
0.478	16.535
0.477	16.611
0.478	16.663
0.478	16.709
0.478	16.746
0.478	16.768
0.479	16.796
0.479	16.815
0.479	16.866
0.48	16.897
0.48	16.915
0.481	16.904
0.481	16.885
0.482	16.852
0.482	16.856
0.483	16.847
0.483	16.858
0.484	16.842
0.485	16.835
0.485	16.81
0.486	16.793
0.487	16.764
0.487	16.749
0.488	16.735
0.489	16.705
0.49	16.671
0.49	16.627
0.491	16.591
0.492	16.531
0.493	16.507
0.493	16.467
0.494	16.436
0.495	16.406
0.496	16.365
0.496	16.328
0.497	16.286
0.498	16.229
0.499	16.196
0.5	16.143
0.501	16.107
0.501	16.071
0.502	16.032
0.503	16.011
0.504	15.985
0.504	15.951
0.505	15.921
0.506	15.878
0.506	15.851
0.507	15.836
0.507	15.84
0.508	15.826
0.509	15.807
0.509	15.798
0.51	15.762
0.511	15.728
0.511	15.739
0.512	15.756
0.512	15.743
0.512	15.781
0.513	15.811
0.513	15.848
0.513	15.872
0.514	15.925
0.514	15.963
0.514	16.025
0.514	16.123
0.514	16.223
0.514	16.282
0.515	16.336
0.515	16.397
0.515	16.426
0.516	16.397
0.516	16.407
0.517	16.428
0.517	16.459
0.517	16.503
0.518	16.532
0.518	16.544
0.518	16.593
0.519	16.594
0.519	16.602
0.52	16.621
0.52	16.659
0.52	16.723
0.52	16.813
0.52	16.868
0.521	16.923
0.521	16.966
0.521	17.017
0.522	17.036
0.522	17.09
0.522	17.114
0.522	17.122
0.523	17.137
0.523	17.167
0.523	17.197
0.524	17.195
0.524	17.238
0.525	17.242
0.525	17.273
0.526	17.269
0.526	17.26
0.527	17.252
0.528	17.225
0.528	17.22
0.529	17.218
0.529	17.196
0.53	17.177
0.531	17.142
0.531	17.101
0.532	17.049
0.533	17.004
0.533	16.974
0.534	16.945
0.535	16.91
0.536	16.892
0.536	16.868
0.537	16.836
0.538	16.798
0.539	16.751
0.54	16.67
0.54	16.638
0.541	16.592
0.542	16.571
0.542	16.544
0.543	16.536
0.544	16.51
0.544	16.476
0.545	16.461
0.546	16.413
0.546	16.376
0.547	16.343
0.548	16.343
0.548	16.347
0.549	16.34
0.549	16.333
0.549	16.325
0.55	16.323
0.55	16.316
0.551	16.3
0.551	16.279
0.552	16.273
0.552	16.304
0.553	16.31
0.553	16.331
0.553	16.344
0.553	16.361
0.554	16.385
0.554	16.448
0.554	16.482
0.554	16.539
0.554	16.605
0.554	16.648
0.554	16.706
0.554	16.771
0.554	16.804
0.555	16.851
0.555	16.898
0.555	16.928
0.555	16.949
0.555	17.008
0.556	17.014
0.556	17.063
0.556	17.138
0.556	17.178
0.556	17.204
0.556	17.228
0.557	17.276
0.557	17.303
0.557	17.361
0.557	17.408
0.557	17.463
0.557	17.517
0.557	17.557
0.557	17.597
0.558	17.639
0.558	17.676
0.558	17.7
0.558	17.703
0.559	17.734
0.559	17.769
0.559	17.777
0.56	17.77
0.56	17.746
0.561	17.711
0.562	17.686
0.562	17.653
0.563	17.612
0.564	17.577
0.564	17.551
0.565	17.544
0.565	17.535
0.566	17.467
0.567	17.48
0.567	17.458
0.568	17.453
0.569	17.424
0.569	17.387
0.57	17.348
0.571	17.331
0.571	17.308
0.572	17.297
0.573	17.275
0.574	17.221
0.574	17.167
0.575	17.13
0.576	17.104
0.577	17.073
0.577	17.014
0.578	16.95
0.579	16.885
0.58	16.846
0.581	16.783
0.582	16.737
0.582	16.702
0.583	16.658
0.584	16.601
0.585	16.536
0.585	16.503
0.586	16.474
0.587	16.439
0.587	16.402
0.588	16.392
0.588	16.39
0.589	16.351
0.59	16.326
0.59	16.312
0.591	16.265
0.592	16.222
0.592	16.182
0.593	16.18
0.593	16.194
0.593	16.231
0.594	16.249
0.594	16.289
0.594	16.311
0.594	16.356
0.595	16.401
0.595	16.453
0.595	16.47
0.596	16.488
0.596	16.503
0.597	16.503
0.597	16.531
0.598	16.539
0.598	16.57
0.599	16.564
0.599	16.561
0.6	16.555
0.6	16.591
0.601	16.576
0.601	16.566
0.602	16.584
0.603	16.597
0.603	16.602
0.604	16.63
0.604	16.639
0.604	16.646
0.605	16.655
0.605	16.667
0.606	16.687
0.606	16.694
0.607	16.701
0.607	16.73
0.608	16.717
0.608	16.694
0.609	16.647
0.61	16.627
0.61	16.614
0.611	16.601
0.612	16.564
0.612	16.542
0.613	16.5
0.614	16.462
0.614	16.433
0.615	16.432
0.615	16.394
0.616	16.356
0.617	16.297
0.617	16.269
0.618	16.241
0.619	16.206
0.619	16.161
0.62	16.129
0.62	16.076
0.621	16.03
0.622	16.003
0.622	15.982
0.622	15.958
0.623	15.927
0.623	15.885
0.624	15.862
0.624	15.827
0.625	15.773
0.626	15.721
0.626	15.728
0.626	15.699
0.627	15.669
0.627	15.675
0.627	15.69
0.627	15.713
0.628	15.724
0.628	15.715
0.628	15.721
0.629	15.732
0.629	15.749
0.629	15.774
0.63	15.784
0.63	15.779
0.63	15.791
0.631	15.838
0.631	15.876
0.631	15.903
0.631	15.932
0.632	15.954
0.632	15.985
0.632	16.014
0.632	16.071
0.632	16.116
0.633	16.166
0.633	16.189
0.633	16.248
0.633	16.292
0.634	16.323
0.634	16.351
0.634	16.402
0.634	16.425
0.634	16.458
0.635	16.492
0.635	16.54
0.635	16.594
0.635	16.621
0.636	16.648
0.636	16.675
0.636	16.746
0.636	16.799
0.637	16.86
0.637	16.957
0.637	16.999
0.637	17.044
0.637	17.087
0.637	17.126
0.637	17.153
0.638	17.2
0.638	17.23
0.638	17.268
0.639	17.265
0.639	17.293
0.639	17.304
0.64	17.316
0.64	17.304
0.641	17.299
0.641	17.296
0.642	17.269
0.642	17.25
0.642	17.232
0.643	17.203
0.644	17.158
0.644	17.142
0.644	17.121
0.645	17.1
0.645	17.092
0.646	17.041
0.646	17.033
0.647	17.037
0.647	17.008
0.648	16.97
0.648	16.921
0.649	16.878
0.649	16.824
0.65	16.786
0.651	16.778
0.651	16.767
0.652	16.748
0.652	16.736
0.653	16.691
0.654	16.644
0.654	16.63
0.655	16.584
0.655	16.591
0.656	16.575
0.657	16.542
0.657	16.501
0.658	16.47
0.658	16.489
0.659	16.489
0.659	16.476
0.66	16.482
0.661	16.481
0.661	16.484
0.661	16.496
0.662	16.506
0.662	16.548
0.663	16.56
0.663	16.56
0.663	16.576
0.664	16.588
0.664	16.632
0.664	16.671
0.665	16.722
0.665	16.763
0.665	16.783
0.666	16.839
0.666	16.879
0.666	16.935
0.666	16.964
0.667	16.988
0.667	16.998
0.668	16.977
0.668	17.005
0.669	17.011
0.669	17.04
0.669	17.068
0.67	17.114
0.67	17.13
0.671	17.13
0.671	17.127
0.671	17.142
0.672	17.152
0.672	17.16
0.673	17.151
0.673	17.145
0.674	17.125
0.674	17.156
0.674	17.172
0.675	17.16
0.675	17.153
0.675	17.166
0.676	17.163
0.676	17.174
0.677	17.172
0.677	17.209
0.677	17.23
0.677	17.29
0.678	17.321
0.678	17.314
0.678	17.334
0.679	17.338
0.679	17.344
0.679	17.366
0.68	17.371
0.68	17.371
0.681	17.331
0.681	17.307
0.682	17.257
0.683	17.215
0.683	17.201
0.684	17.143
0.685	17.08
0.685	17.057
0.686	17
0.686	16.948
0.687	16.891
0.688	16.846
0.688	16.818
0.689	16.751
0.69	16.679
0.691	16.642
0.691	16.589
0.692	16.527
0.693	16.482
0.694	16.424
0.694	16.377
0.695	16.291
0.696	16.235
0.697	16.176
0.698	16.137
0.698	16.111
0.699	16.067
0.7	16.029
0.7	15.984
0.701	15.952
0.702	15.905
0.703	15.858
0.703	15.831
0.704	15.814
0.705	15.763
0.706	15.723
0.706	15.7
0.707	15.725
0.707	15.699
0.708	15.703
0.708	15.689
0.709	15.693
0.709	15.686
0.71	15.682
0.71	15.708
0.711	15.746
0.711	15.784
0.712	15.82
0.712	15.832
0.713	15.875
0.713	15.922
0.714	15.977
0.714	15.989
0.714	16.029
0.715	16.088
0.715	16.16
0.715	16.229
0.716	16.316
0.716	16.364
0.716	16.458
0.717	16.5
0.717	16.558
0.718	16.592
0.718	16.632
0.719	16.655
0.719	16.674
0.72	16.697
0.72	16.723
0.721	16.738
0.721	16.758
0.721	16.757
0.722	16.788
0.722	16.779
0.723	16.807
0.723	16.833
0.724	16.844
0.724	16.864
0.725	16.865
0.725	16.866
0.725	16.867
0.726	16.886
0.726	16.911
0.727	16.902
0.727	16.898
0.728	16.914
0.728	16.944
0.729	16.917
0.729	16.918
0.729	16.935
0.73	16.923
0.73	16.954
0.731	16.993
0.731	17.033
0.731	17.051
0.731	17.089
0.732	17.12
0.732	17.148
0.732	17.168
0.733	17.18
0.733	17.191
0.734	17.188
0.734	17.214
0.734	17.204
0.735	17.217
0.735	17.225
0.735	17.253
0.736	17.272
0.736	17.282
0.737	17.28
0.737	17.319
0.738	17.313
0.738	17.336
0.739	17.335
0.739	17.339
0.74	17.359
0.74	17.352
0.741	17.363
0.741	17.365
0.742	17.341
0.742	17.358
0.743	17.352
0.744	17.345
0.744	17.346
0.745	17.346
0.745	17.371
0.746	17.361
0.747	17.348
0.747	17.359
0.748	17.389
0.748	17.398
0.749	17.376
0.749	17.367
0.75	17.33
0.751	17.291
0.751	17.25
0.752	17.244
0.753	17.238
0.753	17.193
0.754	17.181
0.754	17.186
0.755	17.166
0.755	17.146
0.756	17.164
0.756	17.192
0.757	17.194
0.757	17.183
0.758	17.178
0.758	17.17
0.759	17.151
0.759	17.132
0.76	17.127
0.76	17.108
0.761	17.086
0.761	17.093
0.762	17.093
0.762	17.079
0.763	17.063
0.763	17.117
0.763	17.115
0.764	17.115
0.764	17.134
0.765	17.139
0.765	17.137
0.766	17.117
0.766	17.11
0.766	17.102
0.767	17.094
0.767	17.054
0.768	17.038
0.768	17.032
0.769	17.017
0.769	16.995
0.77	16.978
0.77	16.961
0.771	16.917
0.771	16.882
0.772	16.859
0.772	16.844
0.773	16.847
0.773	16.818
0.774	16.803
0.774	16.806
0.774	16.795
0.775	16.798
0.775	16.79
0.776	16.774
0.776	16.784
0.777	16.75
0.777	16.742
0.778	16.745
0.778	16.737
0.778	16.734
0.779	16.767
0.779	16.78
0.779	16.804
0.78	16.778
0.78	16.787
0.781	16.82
0.781	16.799
0.782	16.76
0.782	16.745
0.783	16.735
0.783	16.753
0.783	16.787
0.783	16.826
0.784	16.871
0.784	16.901
0.784	16.909
0.785	16.977
0.785	17.014
0.785	17.044
0.785	17.106
0.786	17.173
0.786	17.192
0.787	17.199
0.787	17.232
0.787	17.233
0.788	17.237
0.788	17.233
0.789	17.249
0.789	17.271
0.79	17.277
0.79	17.28
0.791	17.273
0.791	17.293
0.792	17.271
0.792	17.287
0.793	17.277
0.794	17.222
0.794	17.213
0.795	17.209
0.795	17.217
0.796	17.185
0.796	17.164
0.797	17.133
0.797	17.099
0.798	17.081
0.799	17.011
0.799	16.977
0.8	16.949
0.8	16.896
0.801	16.848
0.802	16.786
0.802	16.737
0.803	16.697
0.803	16.684
0.804	16.679
0.804	16.665
0.805	16.612
0.806	16.565
0.806	16.542
0.807	16.493
0.808	16.453
0.808	16.411
0.809	16.367
0.809	16.337
0.81	16.303
0.81	16.283
0.811	16.276
0.811	16.254
0.812	16.223
0.812	16.218
0.813	16.209
0.813	16.17
0.814	16.155
0.814	16.122
0.815	16.094
0.815	16.091
0.815	16.088
0.816	16.084
0.816	16.08
0.816	16.099
0.817	16.129
0.817	16.148
0.818	16.154
0.818	16.182
0.818	16.192
0.819	16.224
0.819	16.281
0.819	16.312
0.82	16.36
0.82	16.39
0.821	16.408
0.821	16.43
0.821	16.433
0.822	16.446
0.822	16.475
0.823	16.502
0.823	16.533
0.823	16.578
0.824	16.609
0.824	16.652
0.824	16.696
0.825	16.727
0.825	16.775
0.825	16.78
0.826	16.82
0.826	16.852
0.826	16.887
0.826	16.948
0.826	16.988
0.827	17.024
0.827	17.039
0.827	17.065
0.828	17.117
0.828	17.185
0.828	17.263
0.828	17.315
0.828	17.357
0.829	17.385
0.829	17.398
0.829	17.429
0.829	17.45
0.829	17.529
0.83	17.579
0.83	17.641
0.83	17.693
0.83	17.718
0.83	17.742
0.831	17.792
0.831	17.816
0.831	17.831
0.831	17.832
0.832	17.839
0.832	17.823
0.833	17.826
0.833	17.831
0.833	17.843
0.834	17.835
0.834	17.832
0.835	17.792
0.835	17.766
0.836	17.734
0.836	17.71
0.837	17.689
0.838	17.639
0.838	17.628
0.839	17.606
0.839	17.579
0.84	17.516
0.841	17.459
0.842	17.435
0.843	17.375
0.843	17.336
0.844	17.301
0.845	17.269
0.845	17.239
0.846	17.207
0.847	17.179
0.847	17.153
0.848	17.126
0.849	17.069
0.85	17.011
0.85	16.975
0.851	16.922
0.852	16.886
0.852	16.866
0.853	16.804
0.853	16.774
0.854	16.715
0.855	16.662
0.855	16.657
0.856	16.577
0.857	16.553
0.857	16.547
0.858	16.527
0.858	16.521
0.858	16.531
0.859	16.524
0.859	16.542
0.86	16.508
0.861	16.515
0.861	16.526
0.861	16.549
0.862	16.593
0.862	16.6
0.862	16.614
0.863	16.589
0.863	16.562
0.864	16.582
0.864	16.606
0.864	16.642
0.865	16.672
0.865	16.731
0.865	16.768
0.866	16.8
0.866	16.829
0.866	16.852
0.867	16.868
0.867	16.872
0.867	16.902
0.868	16.932
0.868	16.957
0.868	16.99
0.868	17.031
0.869	17.056
0.869	17.116
0.869	17.151
0.87	17.159
0.87	17.167
0.871	17.193
0.871	17.236
0.871	17.297
0.871	17.346
0.872	17.382
0.872	17.417
0.872	17.496
0.872	17.51
0.873	17.536
0.873	17.563
0.873	17.603
0.874	17.663
0.874	17.703
0.874	17.748
0.874	17.789
0.874	17.85
0.874	17.934
0.875	17.992
0.875	18.05
0.875	18.107
0.875	18.151
0.875	18.189
0.875	18.241
0.876	18.256
0.876	18.243
0.876	18.246
0.877	18.272
0.877	18.26
0.878	18.241
0.878	18.211
0.878	18.206
0.879	18.179
0.88	18.132
0.88	18.157
0.881	18.105
0.882	18.042
0.882	17.983
0.883	17.929
0.884	17.885
0.884	17.853
0.885	17.791
0.886	17.757
0.886	17.703
0.887	17.625
0.888	17.539
0.889	17.465
0.89	17.367
0.891	17.27
0.891	17.213
0.892	17.159
0.893	17.097
0.893	17.057
0.894	17.011
0.894	16.949
0.895	16.919
0.895	16.885
0.896	16.842
0.896	16.797
0.897	16.719
0.898	16.662
0.899	16.611
0.899	16.547
0.9	16.508
0.9	16.479
0.901	16.458
0.901	16.417
0.902	16.408
0.903	16.356
0.903	16.319
0.904	16.287
0.904	16.267
0.905	16.243
0.905	16.242
0.906	16.227
0.906	16.204
0.907	16.188
0.907	16.164
0.907	16.131
0.908	16.131
0.908	16.16
0.908	16.169
0.908	16.169
0.909	16.219
0.909	16.238
0.909	16.271
0.909	16.322
0.909	16.344
0.91	16.312
0.91	16.307
0.91	16.296
0.911	16.261
0.911	16.218
0.912	16.204
0.912	16.142
0.913	16.102
0.913	16.094
0.914	16.098
0.914	16.094
0.914	16.078
0.915	16.07
0.915	16.069
0.916	16.046
0.916	16.042
0.916	16.014
0.917	15.987
0.917	15.985
0.918	15.976
0.918	15.966
0.919	15.97
0.919	15.975
0.919	15.942
0.92	15.906
0.92	15.912
0.921	15.906
0.921	15.92
0.921	15.935
0.922	15.945
0.922	15.984
0.922	16.011
0.922	16.011
0.923	16.045
0.923	16.085
0.923	16.135
0.923	16.168
0.923	16.24
0.924	16.241
0.924	16.223
0.925	16.228
0.925	16.227
0.925	16.243
0.926	16.242
0.926	16.31
0.926	16.349
0.927	16.38
0.927	16.397
0.927	16.404
0.928	16.438
0.928	16.421
0.929	16.413
0.929	16.408
0.93	16.394
0.93	16.407
0.931	16.431
0.931	16.422
0.932	16.408
0.932	16.39
0.933	16.393
0.933	16.408
0.933	16.397
0.934	16.384
0.935	16.363
0.935	16.356
0.936	16.382
0.936	16.346
0.937	16.348
0.938	16.313
0.938	16.25
0.939	16.199
0.94	16.196
0.94	16.182
0.941	16.186
0.941	16.182
0.942	16.167
0.942	16.136
0.943	16.131
0.943	16.142
0.944	16.145
0.944	16.122
0.945	16.068
0.946	16.012
0.946	15.985
0.947	15.96
0.947	15.941
0.948	15.919
0.948	15.899
0.949	15.886
0.949	15.877
0.95	15.884
0.95	15.89
0.95	15.887
0.951	15.865
0.951	15.863
0.952	15.877
0.952	15.849
0.952	15.851
0.953	15.869
0.953	15.887
0.953	15.904
0.953	15.92
0.953	15.944
0.954	15.98
0.954	16.003
0.954	16.028
0.954	16.028
0.955	16.02
0.955	16.016
0.955	16.04
0.955	16.081
0.956	16.099
0.956	16.136
0.956	16.179
0.956	16.231
0.957	16.24
0.957	16.266
0.957	16.286
0.957	16.322
0.958	16.336
0.958	16.332
0.959	16.377
0.959	16.414
0.959	16.446
0.959	16.514
0.96	16.538
0.96	16.547
0.961	16.581
0.961	16.633
0.961	16.651
0.962	16.697
0.962	16.71
0.962	16.74
0.963	16.763
0.963	16.786
0.964	16.791
0.964	16.788
0.965	16.782
0.965	16.75
0.966	16.804
0.966	16.859
0.966	16.918
0.966	16.946
0.967	16.992
0.967	17.026
0.967	17.048
0.968	17.105
0.968	17.129
0.968	17.149
0.968	17.19
0.969	17.215
0.969	17.246
0.969	17.264
0.97	17.31
0.97	17.333
0.97	17.312
0.971	17.307
0.971	17.339
0.972	17.355
0.972	17.359
0.972	17.349
0.973	17.315
0.973	17.31
0.974	17.296
0.974	17.277
0.975	17.279
0.975	17.243
0.975	17.26
0.976	17.254
0.976	17.234
0.977	17.209
0.977	17.199
0.978	17.201
0.978	17.177
0.978	17.156
0.979	17.134
0.979	17.1
0.98	17.064
0.98	17.067
0.981	17.052
0.981	17.025
0.982	16.99
0.982	16.972
0.983	16.944
0.983	16.935
0.984	16.938
0.984	16.906
0.985	16.879
0.985	16.877
0.986	16.84
0.986	16.816
0.987	16.788
0.987	16.773
0.987	16.758
0.988	16.733
0.988	16.698
0.989	16.674
0.989	16.656
0.99	16.617
0.99	16.577
0.991	16.575
0.991	16.544
0.992	16.553
0.992	16.561
0.992	16.603
0.992	16.632
0.993	16.658
0.993	16.702
0.993	16.756
0.993	16.81
0.994	16.834
0.994	16.858
0.994	16.884
0.994	16.917
0.995	16.938
0.995	16.968
0.996	17.029
0.996	17.056
0.996	17.077
0.997	17.115
0.997	17.143
0.998	17.127
0.999	17.097
0.999	17.089
1	17.066
1.001	17.027
1.001	17.01
1.002	16.993
1.003	16.932
1.004	16.913
1.004	16.908
[truncated: 1,103 more rows]

## Sheet: Fig1C_2anneal_extension_force
extension	force
1.55	16.859
1.549	16.848
1.549	16.856
1.549	16.864
1.548	16.84
1.548	16.84
1.547	16.773
1.547	16.753
1.547	16.735
1.547	16.759
1.546	16.749
1.546	16.751
1.546	16.73
1.545	16.753
1.545	16.741
1.544	16.73
1.544	16.736
1.543	16.768
1.543	16.769
1.542	16.772
1.542	16.809
1.541	16.819
1.541	16.844
1.54	16.858
1.54	16.89
1.539	16.946
1.539	16.962
1.538	16.974
1.537	17.016
1.537	17.013
1.536	17.044
1.536	17.055
1.535	17.04
1.535	17.018
1.535	17.03
1.534	17.048
1.534	17.088
1.533	17.126
1.533	17.127
1.532	17.145
1.532	17.193
1.531	17.213
1.531	17.239
1.53	17.216
1.53	17.22
1.53	17.24
1.529	17.242
1.529	17.23
1.528	17.266
1.528	17.265
1.527	17.26
1.527	17.288
1.527	17.283
1.526	17.281
1.526	17.28
1.526	17.287
1.525	17.266
1.525	17.262
1.525	17.245
1.524	17.205
1.524	17.197
1.523	17.175
1.523	17.187
1.523	17.144
1.522	17.132
1.522	17.139
1.521	17.138
1.521	17.119
1.52	17.121
1.52	17.091
1.519	17.07
1.519	17.027
1.519	17
1.518	16.963
1.518	16.913
1.518	16.859
1.518	16.824
1.517	16.843
1.517	16.815
1.516	16.821
1.516	16.787
1.515	16.751
1.515	16.747
1.514	16.742
1.514	16.735
1.513	16.708
1.513	16.708
1.512	16.691
1.512	16.65
1.511	16.62
1.511	16.619
1.511	16.563
1.51	16.534
1.51	16.519
1.509	16.514
1.509	16.504
1.508	16.477
1.508	16.451
1.507	16.439
1.507	16.408
1.507	16.411
1.506	16.377
1.506	16.355
1.506	16.332
1.505	16.337
1.505	16.32
1.505	16.272
1.505	16.231
1.504	16.232
1.504	16.224
1.503	16.214
1.503	16.184
1.503	16.157
1.503	16.147
1.502	16.159
1.502	16.158
1.502	16.161
1.501	16.151
1.501	16.171
1.5	16.181
1.5	16.211
1.499	16.227
1.498	16.234
1.498	16.266
1.497	16.281
1.497	16.316
1.496	16.326
1.496	16.35
1.495	16.381
1.494	16.414
1.494	16.453
1.493	16.504
1.492	16.575
1.492	16.605
1.491	16.637
1.49	16.678
1.49	16.698
1.489	16.732
1.489	16.773
1.488	16.786
1.488	16.799
1.487	16.848
1.486	16.898
1.486	16.939
1.485	16.971
1.484	17.01
1.484	17.06
1.483	17.125
1.482	17.138
1.482	17.161
1.481	17.19
1.481	17.233
1.48	17.277
1.48	17.311
1.479	17.323
1.478	17.335
1.478	17.389
1.477	17.376
1.477	17.377
1.477	17.379
1.476	17.407
1.476	17.426
1.475	17.472
1.474	17.481
1.474	17.503
1.474	17.499
1.473	17.503
1.473	17.493
1.472	17.497
1.472	17.49
1.472	17.483
1.471	17.441
1.471	17.417
1.471	17.414
1.47	17.406
1.47	17.385
1.47	17.383
1.469	17.398
1.469	17.429
1.468	17.412
1.468	17.412
1.468	17.399
1.468	17.355
1.467	17.331
1.467	17.312
1.466	17.307
1.466	17.288
1.466	17.292
1.465	17.28
1.465	17.264
1.465	17.237
1.465	17.181
1.464	17.168
1.464	17.138
1.464	17.121
1.464	17.095
1.464	17.042
1.463	17.009
1.463	17.001
1.462	16.992
1.462	16.977
1.462	16.948
1.462	16.928
1.462	16.881
1.461	16.864
1.461	16.884
1.46	16.887
1.46	16.924
1.459	16.921
1.459	16.926
1.458	16.955
1.457	17.023
1.457	17.052
1.456	17.072
1.456	17.077
1.455	17.112
1.454	17.164
1.454	17.219
1.453	17.24
1.452	17.282
1.452	17.353
1.451	17.384
1.45	17.397
1.449	17.438
1.449	17.494
1.448	17.548
1.447	17.599
1.446	17.589
1.445	17.648
1.444	17.726
1.444	17.765
1.443	17.823
1.442	17.859
1.441	17.874
1.44	17.934
1.439	17.973
1.439	18.028
1.438	18.024
1.437	18.058
1.436	18.074
1.436	18.088
1.435	18.09
1.434	18.119
1.433	18.164
1.433	18.171
1.432	18.167
1.431	18.165
1.431	18.139
1.43	18.144
1.429	18.137
1.429	18.131
1.428	18.084
1.428	18.036
1.427	18.028
1.427	18.035
1.426	18.024
1.426	17.977
1.426	17.962
1.426	17.888
1.425	17.876
1.425	17.833
1.425	17.806
1.424	17.798
1.424	17.764
1.424	17.745
1.423	17.694
1.423	17.676
1.422	17.675
1.422	17.638
1.422	17.594
1.421	17.555
1.421	17.555
1.421	17.571
1.42	17.556
1.42	17.543
1.419	17.548
1.419	17.539
1.419	17.523
1.418	17.489
1.418	17.495
1.418	17.513
1.417	17.496
1.417	17.485
1.417	17.472
1.416	17.445
1.416	17.463
1.416	17.464
1.415	17.423
1.415	17.39
1.414	17.373
1.414	17.37
1.414	17.33
1.413	17.307
1.413	17.322
1.413	17.31
1.412	17.252
1.412	17.174
1.412	17.131
1.412	17.102
1.411	17.067
1.411	17.015
1.411	17.007
1.41	16.96
1.41	16.926
1.41	16.884
1.409	16.835
1.409	16.795
1.409	16.772
1.408	16.801
1.408	16.778
1.407	16.767
1.407	16.761
1.406	16.768
1.406	16.788
1.405	16.771
1.405	16.748
1.404	16.789
1.404	16.812
1.403	16.886
1.402	16.91
1.402	16.899
1.402	16.895
1.401	16.929
1.4	16.966
1.4	16.993
1.399	17.036
1.399	17.034
1.398	17.038
1.398	17.044
1.397	17.098
1.397	17.126
1.396	17.162
1.396	17.188
1.395	17.221
1.394	17.237
1.394	17.256
1.393	17.302
1.393	17.315
1.392	17.339
1.391	17.409
1.391	17.422
1.39	17.46
1.39	17.47
1.389	17.471
1.389	17.47
1.388	17.497
1.388	17.504
1.387	17.513
1.386	17.525
1.386	17.545
1.385	17.549
1.385	17.541
1.384	17.53
1.384	17.491
1.383	17.476
1.383	17.501
1.382	17.451
1.382	17.432
1.381	17.415
1.381	17.419
1.38	17.364
1.38	17.321
1.379	17.307
1.379	17.281
1.379	17.255
1.378	17.246
1.378	17.245
1.377	17.267
1.376	17.269
1.376	17.257
1.375	17.261
1.375	17.279
1.374	17.256
1.374	17.23
1.373	17.203
1.373	17.223
1.372	17.259
1.371	17.268
1.371	17.258
1.37	17.241
1.369	17.266
1.369	17.283
1.368	17.272
1.368	17.26
1.367	17.258
1.366	17.272
1.365	17.323
1.365	17.304
1.364	17.286
1.364	17.245
1.363	17.214
1.363	17.234
1.362	17.239
1.362	17.227
1.361	17.235
1.361	17.259
1.36	17.239
1.359	17.24
1.359	17.272
1.358	17.275
1.358	17.254
1.357	17.235
1.356	17.253
1.356	17.194
1.356	17.148
1.355	17.143
1.355	17.136
1.354	17.134
1.353	17.132
1.353	17.105
1.353	17.051
1.352	17.03
1.352	16.974
1.351	16.949
1.351	16.919
1.35	16.907
1.349	16.883
1.349	16.854
1.349	16.825
1.348	16.794
1.348	16.749
1.347	16.704
1.347	16.663
1.346	16.631
1.346	16.587
1.345	16.534
1.345	16.482
1.344	16.484
1.344	16.46
1.343	16.44
1.343	16.375
1.343	16.374
1.342	16.355
1.341	16.356
1.341	16.381
1.341	16.364
1.34	16.337
1.339	16.323
1.339	16.326
1.338	16.291
1.338	16.291
1.337	16.255
1.337	16.198
1.336	16.18
1.336	16.159
1.335	16.148
1.335	16.135
1.334	16.08
1.334	16.055
1.333	16.009
1.333	15.983
1.333	15.969
1.332	15.941
1.332	15.918
1.331	15.894
1.331	15.888
1.33	15.844
1.33	15.815
1.329	15.787
1.329	15.78
1.328	15.766
1.328	15.761
1.327	15.754
1.327	15.768
1.326	15.787
1.326	15.803
1.325	15.791
1.325	15.753
1.324	15.762
1.324	15.741
1.324	15.729
1.323	15.724
1.323	15.726
1.322	15.683
1.322	15.715
1.321	15.737
1.321	15.756
1.32	15.771
1.32	15.742
1.319	15.747
1.319	15.72
1.318	15.711
1.318	15.745
1.317	15.747
1.317	15.768
1.316	15.782
1.316	15.795
1.316	15.798
1.315	15.803
1.315	15.795
1.314	15.773
1.313	15.796
1.313	15.771
1.313	15.751
1.313	15.714
1.312	15.705
1.312	15.705
1.311	15.718
1.311	15.692
1.311	15.708
1.31	15.706
1.31	15.712
1.309	15.709
1.309	15.747
1.309	15.738
1.309	15.704
1.308	15.688
1.308	15.677
1.308	15.667
1.307	15.626
1.307	15.604
1.307	15.576
1.306	15.563
1.306	15.565
1.306	15.523
1.305	15.511
1.305	15.474
1.305	15.422
1.305	15.405
1.304	15.399
1.304	15.436
1.303	15.45
1.303	15.413
1.303	15.376
1.303	15.358
1.302	15.369
1.302	15.334
1.301	15.333
1.301	15.31
1.301	15.291
1.301	15.299
1.3	15.299
1.3	15.293
1.299	15.293
1.299	15.278
1.299	15.242
1.298	15.208
1.298	15.182
1.298	15.189
1.297	15.162
1.297	15.139
1.296	15.123
1.296	15.123
1.295	15.121
1.295	15.122
1.295	15.11
1.294	15.117
1.294	15.057
1.293	15.031
1.293	15.056
1.292	15.028
1.292	15.033
1.291	15.019
1.291	15.005
1.29	15.007
1.29	14.971
1.289	14.933
1.289	14.885
1.289	14.867
1.288	14.836
1.288	14.808
1.287	14.792
1.287	14.736
1.286	14.712
1.286	14.702
1.285	14.692
1.285	14.688
1.284	14.664
1.284	14.635
1.283	14.632
1.283	14.566
1.283	14.555
1.282	14.531
1.282	14.519
1.281	14.458
1.281	14.438
1.28	14.426
1.28	14.4
1.279	14.392
1.279	14.383
1.278	14.371
1.278	14.352
1.277	14.336
1.277	14.312
1.276	14.247
1.276	14.225
1.275	14.198
1.275	14.186
1.274	14.196
1.274	14.188
1.273	14.155
1.273	14.135
1.273	14.107
1.272	14.074
1.272	14.089
1.271	14.075
1.271	14.035
1.27	14.011
1.27	13.978
1.269	13.945
1.269	13.93
1.268	13.885
1.268	13.838
1.267	13.821
1.267	13.792
1.266	13.757
1.266	13.733
1.266	13.701
1.265	13.617
1.265	13.568
1.265	13.524
1.264	13.51
1.264	13.482
1.263	13.449
1.263	13.423
1.263	13.382
1.262	13.377
1.262	13.35
1.261	13.361
1.261	13.305
1.261	13.207
1.26	13.175
1.26	13.153
1.26	13.078
1.26	12.999
1.259	12.943
1.259	12.92
1.258	12.894
1.258	12.905
1.257	12.91
1.257	12.927
1.256	12.944
1.256	12.984
1.255	13.01
1.254	13.054
1.254	13.097
1.253	13.169
1.252	13.233
1.251	13.311
1.25	13.354
1.249	13.441
1.248	13.513
1.247	13.594
1.246	13.7
1.245	13.815
1.244	13.941
1.243	14.066
1.242	14.189
1.241	14.342
1.24	14.477
1.239	14.598
1.238	14.724
1.236	14.853
1.235	14.98
1.234	15.119
1.233	15.259
1.232	15.387
1.231	15.5
1.23	15.646
1.229	15.761
1.228	15.896
1.227	16.03
1.226	16.14
1.224	16.279
1.223	16.406
1.223	16.452
1.222	16.519
1.221	16.594
1.22	16.685
1.219	16.777
1.218	16.879
1.217	16.953
1.216	17.038
1.216	17.109
1.215	17.156
1.214	17.157
1.214	17.176
1.213	17.197
1.212	17.206
1.211	17.283
1.211	17.341
1.21	17.383
1.209	17.407
1.208	17.424
1.208	17.451
1.207	17.446
1.207	17.442
1.206	17.423
1.206	17.393
1.206	17.325
1.205	17.317
1.204	17.322
1.204	17.31
1.204	17.297
1.203	17.329
1.202	17.374
1.201	17.417
1.201	17.429
1.2	17.487
1.199	17.531
1.198	17.546
1.198	17.588
1.197	17.609
1.196	17.625
1.195	17.648
1.195	17.666
1.194	17.669
1.194	17.681
1.193	17.692
1.192	17.705
1.192	17.752
1.191	17.758
1.19	17.813
1.19	17.847
1.189	17.853
1.189	17.838
1.188	17.832
1.188	17.824
1.187	17.83
1.187	17.836
1.186	17.812
1.186	17.797
1.186	17.766
1.186	17.711
1.186	17.671
1.186	17.626
1.185	17.616
1.185	17.594
1.185	17.592
1.185	17.552
1.184	17.54
1.184	17.503
1.184	17.495
1.183	17.469
1.183	17.396
1.183	17.347
1.183	17.343
1.182	17.346
1.182	17.327
1.182	17.293
1.181	17.246
1.181	17.202
1.181	17.136
1.181	17.07
1.18	17.024
1.18	16.982
1.18	16.99
1.179	16.985
1.178	16.998
1.178	17.014
1.177	17.007
1.177	16.982
1.177	16.957
1.176	16.952
1.176	16.95
1.175	16.932
1.175	16.935
1.174	16.94
1.174	16.926
1.173	16.927
1.172	16.962
1.172	16.981
1.171	17.025
1.17	17.042
1.17	17.065
1.169	17.093
1.168	17.08
1.168	17.046
1.167	17.087
1.167	17.073
1.166	17.046
1.166	17.042
1.165	17.02
1.165	17.02
1.165	17.02
1.164	17.021
1.164	17.022
1.163	17.028
1.163	17.03
1.162	17.023
1.162	17.019
1.161	16.997
1.161	16.977
1.16	16.946
1.16	16.882
1.16	16.844
1.16	16.835
1.159	16.822
1.159	16.804
1.158	16.787
1.158	16.74
1.158	16.698
1.158	16.659
1.158	16.621
1.157	16.626
1.157	16.603
1.157	16.592
1.156	16.576
1.156	16.562
1.156	16.522
1.155	16.51
1.155	16.479
1.154	16.432
1.154	16.395
1.154	16.361
1.153	16.325
1.153	16.324
1.152	16.325
1.152	16.285
1.152	16.263
1.151	16.259
1.151	16.233
1.15	16.198
1.15	16.204
1.149	16.22
1.148	16.227
1.148	16.226
1.148	16.204
1.147	16.183
1.147	16.171
1.146	16.163
1.145	16.172
1.145	16.154
1.145	16.184
1.144	16.162
1.144	16.177
1.143	16.186
1.142	16.188
1.142	16.194
1.141	16.199
1.141	16.194
1.14	16.224
1.139	16.236
1.139	16.225
1.138	16.229
1.138	16.206
1.137	16.202
1.137	16.213
1.136	16.245
1.136	16.246
1.135	16.264
1.135	16.261
1.134	16.269
1.134	16.261
1.133	16.26
1.133	16.26
1.132	16.233
1.132	16.248
1.131	16.24
1.131	16.189
1.13	16.161
1.13	16.145
1.129	16.136
1.129	16.102
1.129	16.079
1.128	16.078
1.127	16.084
1.127	16.053
1.127	16.02
1.127	15.986
1.126	15.935
1.126	15.89
1.126	15.865
1.125	15.82
1.125	15.798
1.125	15.753
1.125	15.727
1.124	15.7
1.124	15.66
1.123	15.62
1.123	15.621
1.123	15.593
1.122	15.6
1.121	15.611
1.121	15.625
1.12	15.636
1.12	15.689
1.119	15.711
1.119	15.711
1.118	15.76
1.117	15.784
1.117	15.804
1.116	15.844
1.116	15.856
1.115	15.887
1.115	15.898
1.114	15.925
1.113	15.941
1.113	15.982
1.112	16.038
1.111	16.065
1.111	16.115
1.11	16.136
1.11	16.19
1.109	16.225
1.108	16.279
1.108	16.326
1.107	16.366
1.106	16.413
1.106	16.443
1.105	16.497
1.105	16.551
1.104	16.566
1.103	16.611
1.103	16.654
1.102	16.698
1.101	16.728
1.101	16.747
1.1	16.736
1.1	16.752
1.099	16.721
1.099	16.709
1.098	16.714
1.098	16.717
1.097	16.725
1.097	16.723
1.096	16.7
1.095	16.704
1.095	16.66
1.095	16.636
1.094	16.633
1.094	16.612
1.093	16.546
1.093	16.496
1.093	16.473
1.093	16.42
1.092	16.369
1.092	16.317
1.092	16.252
1.092	16.17
1.091	16.127
1.091	16.084
1.091	16.061
1.091	15.999
1.09	15.966
1.09	15.934
1.089	15.918
1.089	15.885
1.089	15.833
1.089	15.819
1.088	15.809
1.088	15.781
1.087	15.766
1.087	15.743
1.087	15.759
1.086	15.734
1.086	15.704
1.086	15.678
1.085	15.647
1.085	15.623
1.085	15.614
1.085	15.579
1.084	15.55
1.084	15.503
1.084	15.485
1.083	15.483
1.083	15.461
1.083	15.443
1.082	15.417
1.082	15.407
1.082	15.391
1.081	15.383
1.081	15.373
1.081	15.373
1.08	15.38
1.08	15.377
1.079	15.39
1.079	15.394
1.079	15.396
1.078	15.347
1.078	15.366
1.077	15.368
1.077	15.352
1.077	15.335
1.076	15.323
1.076	15.301
1.075	15.262
1.075	15.224
1.075	15.174
1.074	15.164
1.074	15.142
1.073	15.12
1.073	15.078
1.073	15.062
1.072	15.031
1.072	14.975
1.071	14.93
1.071	14.926
1.071	14.893
1.07	14.873
1.07	14.831
1.069	14.793
1.069	14.759
1.068	14.736
1.068	14.695
1.068	14.637
1.067	14.622
1.067	14.565
1.066	14.494
1.066	14.456
1.065	14.464
1.065	14.432
1.064	14.404
1.064	14.38
1.063	14.388
1.063	14.362
1.063	14.322
1.062	14.292
1.062	14.262
1.061	14.227
1.061	14.171
1.06	14.141
1.06	14.12
1.059	14.089
1.059	14.035
1.059	13.967
1.058	13.931
1.058	13.915
1.057	13.88
1.057	13.855
1.056	13.828
1.056	13.779
1.056	13.761
1.055	13.729
1.055	13.716
1.054	13.702
1.054	13.655
1.054	13.64
1.054	13.612
1.053	13.639
1.053	13.63
1.052	13.647
1.051	13.668
1.051	13.647
1.051	13.657
1.05	13.628
1.05	13.597
1.05	13.56
1.05	13.533
1.049	13.517
1.049	13.527
1.049	13.478
1.049	13.432
1.048	13.395
1.048	13.389
1.048	13.372
1.047	13.348
1.047	13.304
1.047	13.276
1.046	13.278
1.046	13.25
1.046	13.192
1.045	13.155
1.045	13.131
1.045	13.08
1.044	13.056
1.044	13.042
1.044	13.025
1.043	12.963
1.043	12.945
1.042	12.926
1.042	12.895
1.042	12.864
1.041	12.829
1.041	12.801
1.041	12.771
1.04	12.739
1.04	12.716
1.039	12.707
1.039	12.715
1.038	12.716
1.038	12.704
1.037	12.684
1.037	12.665
1.036	12.613
1.036	12.551
1.036	12.507
1.035	12.456
1.035	12.395
1.035	12.337
1.034	12.335
1.034	12.307
1.034	12.258
1.033	12.206
1.033	12.186
1.032	12.16
1.032	12.146
1.032	12.125
1.031	12.093
1.031	12.09
1.03	12.055
1.03	12.027
1.03	11.994
1.029	11.996
1.029	11.992
1.028	11.979
1.028	11.983
1.028	11.972
1.027	11.969
1.027	11.956
1.026	11.957
1.026	11.954
1.026	11.92
1.025	11.894
1.025	11.879
1.025	11.852
1.024	11.869
1.024	11.863
1.024	11.849
1.023	11.838
1.023	11.816
1.023	11.776
1.022	11.788
1.021	11.793
1.021	11.823
1.02	11.805
1.02	11.793
1.02	11.775
1.019	11.77
1.019	11.785
1.018	11.779
1.018	11.747
1.018	11.728
1.017	11.732
1.017	11.73
1.016	11.742
1.016	11.741
1.015	11.727
1.015	11.727
1.014	11.744
1.014	11.729
1.014	11.713
1.013	11.704
1.013	11.667
1.013	11.641
1.012	11.647
1.011	11.667
1.011	11.672
1.01	11.654
1.01	11.617
1.01	11.582
1.01	11.56
1.009	11.541
1.009	11.517
1.009	11.523
1.008	11.492
1.008	11.46
1.008	11.445
1.007	11.403
1.007	11.319
1.007	11.231
1.008	11.116
1.007	11.041
1.007	10.991
1.007	10.939
1.007	10.895
1.007	10.881
1.006	10.868
1.006	10.881
1.005	10.921
1.005	10.978
1.004	11.038
1.003	11.107
1.002	11.189
1.002	11.248
1.001	11.324
1	11.409
0.999	11.495
0.998	11.604
0.997	11.748
0.996	11.873
0.995	11.959
0.994	12.083
0.993	12.208
0.992	12.375
0.991	12.52
0.989	12.679
0.988	12.82
0.987	13
0.985	13.195
0.984	13.362
0.982	13.536
0.981	13.755
0.98	13.896
0.978	14.057
0.977	14.225
0.976	14.415
0.974	14.582
0.973	14.76
0.971	14.936
0.97	15.072
0.969	15.191
0.968	15.332
0.966	15.5
0.965	15.647
0.964	15.783
0.963	15.912
0.962	16.015
0.96	16.15
0.959	16.284
0.958	16.395
0.957	16.491
0.956	16.531
0.956	16.6
0.955	16.681
0.954	16.736
0.953	16.767
0.952	16.787
0.952	16.829
0.951	16.861
0.95	16.885
0.95	16.898
0.949	16.899
0.949	16.871
0.948	16.857
0.948	16.774
0.948	16.724
0.948	16.66
0.947	16.576
0.948	16.467
0.947	16.412
0.947	16.406
0.947	16.396
0.946	16.383
0.946	16.377
0.945	16.357
0.945	16.317
0.945	16.279
0.944	16.269
0.944	16.258
0.943	16.252
0.943	16.209
0.943	16.173
0.942	16.172
0.942	16.153
0.941	16.136
0.941	16.093
0.941	16.086
0.94	16.085
0.94	16.088
0.939	16.035
0.939	16.039
0.938	16.058
0.938	16.035
0.937	16.087
0.936	16.094
0.936	16.129
0.935	16.141
0.935	16.162
0.934	16.148
0.934	16.144
0.933	16.145
0.933	16.127
0.932	16.081
0.932	16.133
0.931	16.156
0.931	16.157
0.93	16.125
0.93	16.105
0.93	16.085
0.929	16.078
0.929	16.087
0.928	16.095
0.928	16.096
0.928	16.096
0.927	16.097
0.927	16.09
0.926	16.1
0.926	16.102
0.925	16.089
0.925	16.084
0.925	16.035
0.924	16.012
0.924	16.035
0.923	16.046
0.923	16.068
0.922	16.089
0.921	16.113
0.921	16.118
0.92	16.11
0.92	16.129
0.919	16.151
0.918	16.194
0.918	16.194
0.917	16.219
0.917	16.196
0.916	16.196
0.916	16.155
0.915	16.122
0.915	16.073
0.915	16.084
0.914	16.074
0.914	16.045
0.913	16.029
0.913	16.018
0.912	16.003
0.911	16.023
0.911	16.036
0.91	16.052
0.91	16.058
0.909	16.048
0.909	16.035
0.908	16.027
0.908	16.066
0.907	16.073
0.907	16.043
0.906	16.033
0.906	16.049
0.905	16.068
0.904	16.096
0.904	16.112
0.903	16.147
0.903	16.166
0.902	16.166
0.902	16.212
0.901	16.217
0.901	16.199
0.9	16.178
0.9	16.153
0.899	16.117
0.899	16.103
0.899	16.11
0.898	16.084
0.898	16.088
0.897	16.112
0.897	16.057
0.897	16.019
0.896	15.961
0.896	15.947
0.896	15.952
0.895	15.921
0.895	15.902
0.894	15.885
0.894	15.885
0.893	15.9
0.893	15.922
0.892	15.918
0.891	15.947
0.891	15.955
0.89	15.985
0.89	16.025
0.889	16.042
0.888	16.11
0.887	16.145
0.887	16.197
0.886	16.247
0.885	16.29
0.885	16.318
0.884	16.351
0.883	16.423
0.882	16.491
0.882	16.535
0.881	16.594
0.88	16.641
0.879	16.693
0.879	16.738
0.878	16.774
0.878	16.81
0.877	16.853
0.876	16.925
0.875	16.976
0.875	17.049
0.874	17.102
0.873	17.156
0.872	17.215
0.872	17.263
0.871	17.302
0.871	17.322
0.87	17.369
0.87	17.407
0.869	17.439
0.868	17.482
0.868	17.533
0.867	17.576
0.866	17.6
0.866	17.582
0.866	17.615
0.865	17.656
0.865	17.682
0.864	17.703
0.864	17.695
0.863	17.668
0.863	17.657
0.862	17.622
0.862	17.6
0.862	17.552
0.861	17.485
0.861	17.447
0.861	17.428
0.86	17.405
0.86	17.372
0.86	17.339
0.86	17.261
0.859	17.243
0.859	17.176
0.859	17.12
0.859	17.093
0.858	17.074
0.858	17.07
0.857	17.068
0.857	17.035
0.857	17.018
0.856	16.985
0.856	16.951
0.856	16.927
0.855	16.918
0.855	16.897
0.854	16.877
0.854	16.858
0.854	16.83
0.853	16.813
0.853	16.776
0.852	16.741
0.852	16.691
0.852	16.702
0.852	16.69
0.851	16.64
0.851	16.619
0.851	16.589
0.85	16.538
0.85	16.496
0.85	16.482
0.85	16.463
0.849	16.441
0.849	16.406
0.848	16.388
0.848	16.368
0.848	16.384
0.847	16.397
0.847	16.411
0.846	16.41
0.846	16.423
0.845	16.416
0.845	16.44
0.844	16.477
0.843	16.5
0.843	16.509
0.842	16.534
0.841	16.567
0.841	16.578
0.84	16.609
0.84	16.625
0.839	16.647
0.838	16.673
0.838	16.703
0.837	16.718
0.836	16.774
0.835	16.804
0.834	16.823
0.834	16.864
0.833	16.89
0.832	16.924
0.831	16.96
0.83	16.985
0.83	17.009
0.829	17.035
0.828	17.093
0.827	17.155
0.827	17.192
0.826	17.213
0.825	17.246
0.824	17.28
0.824	17.305
0.823	17.321
0.822	17.303
0.822	17.319
0.821	17.322
0.821	17.321
0.82	17.334
0.819	17.345
0.819	17.345
0.818	17.353
0.818	17.326
0.817	17.347
0.817	17.362
0.816	17.358
0.816	17.345
0.815	17.324
0.815	17.32
0.815	17.285
0.814	17.269
0.814	17.218
0.814	17.193
0.814	17.176
0.814	17.125
0.814	17.069
0.814	16.992
0.813	16.958
0.813	16.89
0.813	16.842
0.813	16.838
0.813	16.807
0.813	16.775
0.812	16.714
0.812	16.684
0.812	16.656
0.812	16.659
0.812	16.622
0.811	16.599
0.811	16.545
0.811	16.505
0.811	16.487
0.81	16.478
0.81	16.416
0.81	16.395
0.81	16.366
0.81	16.345
0.809	16.327
0.809	16.303
0.809	16.25
0.808	16.218
0.808	16.18
0.808	16.17
0.808	16.159
0.807	16.135
0.807	16.161
0.806	16.153
0.806	16.128
0.805	16.124
0.805	16.115
0.804	16.111
0.804	16.084
0.804	16.068
0.803	16.043
0.803	16.029
0.802	16.032
0.801	16.035
0.801	16.051
0.8	16.045
0.8	16.043
0.799	16.056
0.799	16.031
0.798	16.023
0.797	16.015
0.796	16.055
0.796	16.078
0.795	16.101
0.794	16.122
0.794	16.155
0.793	16.163
0.792	16.176
0.792	16.176
0.791	16.173
0.79	16.234
0.79	16.231
0.789	16.233
0.789	16.243
0.788	16.241
0.787	16.251
0.787	16.25
0.786	16.259
0.786	16.253
0.785	16.271
0.785	16.277
0.784	16.25
0.784	16.262
0.783	16.243
0.783	16.248
0.782	16.247
0.782	16.249
0.781	16.264
0.781	16.25
0.78	16.241
0.78	16.225
0.779	16.234
0.779	16.231
0.778	16.225
0.778	16.198
0.778	16.172
0.777	16.128
0.777	16.097
0.777	16.077
0.776	16.035
0.776	15.995
0.776	16.003
0.775	15.959
0.775	15.938
0.775	15.877
0.775	15.841
0.775	15.799
0.775	15.764
0.774	15.761
0.774	15.752
0.774	15.753
0.773	15.737
0.773	15.693
0.773	15.642
0.773	15.628
0.773	15.605
0.773	15.57
0.772	15.551
0.772	15.524
0.772	15.518
0.772	15.493
0.771	15.477
0.771	15.466
0.771	15.45
0.77	15.43
0.77	15.368
0.77	15.355
0.77	15.333
0.77	15.292
0.769	15.282
0.769	15.255
0.769	15.238
0.769	15.199
0.769	15.177
0.769	15.166
0.768	15.171
0.768	15.144
0.768	15.119
0.768	15.037
0.768	14.974
0.768	14.93
0.768	14.881
0.768	14.829
0.767	14.809
0.767	14.777
0.767	14.782
0.767	14.757
0.766	14.741
0.766	14.713
0.766	14.707
0.765	14.716
0.765	14.681
0.765	14.702
0.764	14.757
0.763	14.784
0.763	14.83
0.762	14.894
0.761	14.937
0.761	14.995
0.76	15.015
0.759	15.058
0.759	15.098
0.758	15.143
0.757	15.179
0.757	15.228
0.756	15.28
0.755	15.316
0.755	15.368
0.754	15.441
0.753	15.512
0.752	15.585
0.752	15.635
0.751	15.689
0.75	15.799
0.749	15.864
0.748	15.966
0.747	16.058
0.746	16.149
0.745	16.254
0.744	16.326
0.743	16.425
0.743	16.486
0.742	16.566
0.741	16.692
0.74	16.783
0.739	16.831
0.738	16.877
0.737	16.955
0.736	17.023
0.735	17.075
0.735	17.084
0.734	17.113
0.733	17.151
0.733	17.181
0.732	17.2
0.731	17.224
0.73	17.269
0.73	17.281
0.729	17.296
0.728	17.282
0.728	17.283
0.727	17.285
0.727	17.276
0.726	17.274
0.726	17.256
0.725	17.218
0.725	17.155
0.724	17.128
0.724	17.075
0.724	17.074
0.723	17.071
0.723	17.054
0.722	17.039
0.722	17.042
0.721	17.036
0.721	17.031
0.72	16.993
0.72	16.983
0.72	16.969
0.719	16.989
0.719	16.998
0.718	16.986
0.718	17.019
0.717	17.034
0.717	17.015
0.716	17.038
0.716	17.033
0.716	16.977
0.715	16.939
0.715	16.904
0.715	16.893
0.714	16.876
0.714	16.865
0.714	16.838
0.713	16.819
0.713	16.815
0.713	16.75
0.712	16.745
0.712	16.732
0.712	16.704
0.711	16.685
0.711	16.672
0.711	16.663
0.71	16.659
0.71	16.634
0.71	16.62
0.709	16.578
0.709	16.558
0.709	16.537
0.709	16.507
0.708	16.501
0.708	16.465
0.708	16.439
0.708	16.381
0.707	16.339
0.707	16.297
0.707	16.27
0.707	16.25
0.707	16.211
0.706	16.172
0.706	16.129
0.706	16.125
0.706	16.097
0.705	16.081
0.705	16.051
0.705	16.028
0.705	15.999
0.705	15.962
0.704	15.905
0.704	15.856
0.704	15.841
0.704	15.796
0.704	15.749
0.704	15.697
0.704	15.655
0.704	15.6
0.704	15.57
0.704	15.541
0.704	15.492
0.704	15.439
0.704	15.406
0.704	15.4
0.703	15.4
0.703	15.407
0.703	15.412
0.702	15.411
0.702	15.427
0.702	15.445
0.701	15.446
0.701	15.477
0.7	15.482
0.7	15.519
0.699	15.559
0.699	15.622
0.698	15.649
0.698	15.705
0.697	15.752
0.697	15.787
0.696	15.829
0.696	15.88
0.695	15.918
0.694	15.96
0.694	15.97
0.693	16.008
0.693	16.082
0.692	16.149
0.691	16.181
0.69	16.248
0.69	16.303
0.689	16.356
0.688	16.409
0.687	16.472
0.687	16.531
0.686	16.607
0.685	16.667
0.684	16.709
0.683	16.764
0.682	16.854
0.682	16.941
0.681	17.006
0.68	17.085
0.679	17.155
0.678	17.207
0.677	17.253
0.676	17.318
0.676	17.36
0.675	17.386
0.674	17.405
0.674	17.442
0.673	17.482
0.673	17.492
0.672	17.504
0.672	17.503
0.671	17.545
0.671	17.534
0.67	17.518
0.67	17.501
0.67	17.494
0.669	17.473
0.669	17.467
0.668	17.457
0.668	17.428
0.668	17.395
0.668	17.376
0.667	17.396
0.667	17.383
0.666	17.378
0.666	17.371
0.666	17.352
0.666	17.344
0.665	17.367
0.665	17.373
0.664	17.372
0.664	17.384
0.664	17.361
0.663	17.345
0.663	17.33
0.663	17.321
0.663	17.318
0.662	17.325
0.662	17.314
0.662	17.315
0.661	17.293
0.661	17.261
0.661	17.217
0.661	17.196
0.66	17.169
0.66	17.125
0.66	17.109
0.66	17.102
0.66	17.072
0.659	17.042
0.659	17.021
0.659	17.029
0.658	17.032
0.658	16.999
0.658	16.972
0.658	16.922
0.658	16.854
0.658	16.808
0.657	16.759
0.657	16.724
0.657	16.676
0.657	16.636
0.656	16.613
0.656	16.616
0.655	16.61
0.655	16.571
0.655	16.549
0.654	16.513
0.654	16.491
0.654	16.47
0.653	16.453
0.653	16.443
0.652	16.435
0.652	16.445
0.651	16.44
0.651	16.437
0.65	16.443
0.65	16.454
0.649	16.453
0.649	16.463
0.648	16.479
0.647	16.503
0.647	16.499
0.646	16.523
0.646	16.521
0.645	16.543
0.644	16.564
0.644	16.602
0.643	16.626
0.643	16.644
0.642	16.694
0.641	16.733
0.641	16.753
0.64	16.774
0.64	16.776
0.639	16.795
0.638	16.803
0.638	16.83
0.637	16.861
0.637	16.887
0.636	16.934
0.635	16.966
0.635	16.943
0.634	16.974
0.634	16.999
0.633	17.02
0.632	17.027
0.632	17.041
0.631	17.079
0.631	17.069
0.63	17.099
0.63	17.085
0.629	17.096
0.629	17.08
0.628	17.085
0.628	17.056
0.628	17.047
0.627	17.021
0.627	16.977
0.627	16.93
0.627	16.895
0.627	16.833
0.626	16.795
0.626	16.736
0.626	16.657
0.626	16.565
0.626	16.486
0.626	16.479
0.625	16.465
0.625	16.455
0.624	16.448
0.624	16.399
0.624	16.345
0.624	16.296
0.624	16.241
0.624	16.191
0.623	16.196
0.623	16.183
0.622	16.162
0.622	16.158
0.621	16.151
0.621	16.14
0.621	16.115
0.62	16.096
0.62	16.078
0.62	16.072
0.619	16.067
0.619	16.092
0.618	16.098
0.618	16.085
0.617	16.098
0.617	16.11
0.616	16.128
0.616	16.118
0.616	16.123
0.615	16.14
0.615	16.17
0.614	16.185
0.614	16.179
0.613	16.211
0.613	16.233
0.613	16.235
0.612	16.21
0.612	16.217
0.612	16.223
0.611	16.235
0.611	16.242
0.61	16.258
0.61	16.283
0.61	16.285
0.609	16.279
0.609	16.273
0.608	16.286
0.608	16.331
0.607	16.338
0.607	16.369
0.606	16.376
0.606	16.401
0.605	16.395
0.605	16.381
0.605	16.394
0.604	16.378
0.604	16.383
0.603	16.378
0.603	16.384
0.603	16.376
0.602	16.392
0.602	16.382
0.601	16.355
0.601	16.336
0.601	16.315
0.6	16.286
0.6	16.302
0.599	16.279
0.599	16.247
0.599	16.23
0.598	16.251
0.597	16.281
0.597	16.266
0.597	16.227
0.596	16.187
0.596	16.18
0.595	16.205
0.595	16.216
[truncated: 1,052 more rows]

## Sheet: Fig1C_3unzip_extension_force
extension	force
0.3	1.657
0.3	1.696
0.3	1.676
0.301	1.684
0.301	1.69
0.301	1.68
0.302	1.717
0.302	1.728
0.302	1.739
0.302	1.721
0.303	1.713
0.303	1.702
0.303	1.687
0.303	1.684
0.303	1.691
0.303	1.698
0.304	1.724
0.304	1.725
0.304	1.741
0.305	1.768
0.305	1.79
0.306	1.81
0.306	1.836
0.306	1.827
0.307	1.803
0.307	1.813
0.307	1.851
0.307	1.861
0.308	1.864
0.308	1.892
0.308	1.89
0.308	1.909
0.309	1.898
0.309	1.903
0.309	1.936
0.309	1.945
0.309	1.934
0.31	1.948
0.31	1.974
0.31	1.968
0.311	1.971
0.311	1.985
0.311	1.992
0.311	2.002
0.311	2.019
0.312	2.041
0.312	2.072
0.312	2.098
0.313	2.078
0.313	2.097
0.313	2.088
0.313	2.082
0.313	2.083
0.313	2.096
0.313	2.114
0.314	2.101
0.314	2.107
0.314	2.094
0.315	2.086
0.315	2.1
0.316	2.11
0.316	2.11
0.316	2.109
0.316	2.113
0.317	2.119
0.317	2.101
0.317	2.111
0.317	2.13
0.317	2.101
0.317	2.113
0.318	2.093
0.318	2.1
0.318	2.093
0.319	2.089
0.319	2.076
0.319	2.059
0.32	2.052
0.32	2.022
0.32	1.98
0.32	1.961
0.321	1.941
0.321	1.932
0.321	1.931
0.321	1.918
0.322	1.926
0.322	1.914
0.322	1.909
0.323	1.892
0.323	1.895
0.324	1.872
0.324	1.861
0.324	1.832
0.324	1.83
0.324	1.84
0.325	1.85
0.325	1.872
0.325	1.86
0.325	1.863
0.325	1.861
0.325	1.842
0.325	1.844
0.325	1.841
0.325	1.853
0.325	1.841
0.325	1.851
0.325	1.875
0.325	1.896
0.325	1.907
0.326	1.913
0.326	1.928
0.326	1.958
0.326	1.964
0.325	1.968
0.325	1.973
0.325	1.997
0.326	2.006
0.325	1.994
0.325	2.017
0.325	2.026
0.325	2.069
0.325	2.071
0.325	2.095
0.325	2.118
0.326	2.144
0.326	2.147
0.326	2.162
0.326	2.193
0.326	2.212
0.326	2.216
0.326	2.235
0.326	2.232
0.326	2.241
0.326	2.249
0.326	2.265
0.326	2.277
0.327	2.29
0.327	2.317
0.327	2.315
0.327	2.319
0.327	2.343
0.328	2.359
0.328	2.375
0.328	2.386
0.328	2.369
0.329	2.348
0.329	2.336
0.329	2.34
0.33	2.348
0.33	2.327
0.33	2.352
0.331	2.338
0.331	2.337
0.331	2.323
0.332	2.3
0.332	2.296
0.332	2.289
0.333	2.297
0.333	2.309
0.333	2.321
0.334	2.313
0.334	2.324
0.334	2.328
0.334	2.336
0.334	2.343
0.335	2.308
0.335	2.301
0.335	2.317
0.335	2.313
0.336	2.299
0.336	2.291
0.336	2.31
0.336	2.311
0.336	2.306
0.337	2.282
0.337	2.303
0.337	2.298
0.337	2.288
0.338	2.266
0.338	2.279
0.338	2.276
0.338	2.263
0.338	2.236
0.338	2.26
0.338	2.269
0.338	2.289
0.339	2.299
0.339	2.29
0.339	2.287
0.34	2.279
0.34	2.267
0.34	2.26
0.34	2.24
0.341	2.244
0.341	2.251
0.341	2.241
0.341	2.226
0.341	2.22
0.342	2.218
0.342	2.223
0.342	2.213
0.342	2.208
0.342	2.222
0.343	2.233
0.343	2.246
0.343	2.272
0.343	2.279
0.343	2.308
0.344	2.319
0.344	2.328
0.344	2.33
0.344	2.341
0.345	2.341
0.345	2.341
0.345	2.319
0.346	2.327
0.346	2.332
0.346	2.346
0.346	2.359
0.346	2.357
0.346	2.389
0.347	2.398
0.347	2.441
0.347	2.476
0.347	2.527
0.347	2.56
0.347	2.594
0.347	2.603
0.347	2.607
0.347	2.632
0.348	2.647
0.348	2.676
0.348	2.681
0.348	2.676
0.349	2.709
0.349	2.72
0.349	2.736
0.349	2.758
0.35	2.743
0.35	2.761
0.35	2.784
0.35	2.802
0.35	2.793
0.35	2.777
0.35	2.817
0.35	2.827
0.35	2.85
0.35	2.882
0.35	2.91
0.351	2.927
0.351	2.944
0.351	2.96
0.351	2.977
0.352	2.998
0.352	3.002
0.352	3.022
0.352	3.021
0.352	3.014
0.353	3.021
0.353	3.036
0.353	3.034
0.353	3.047
0.353	3.066
0.353	3.101
0.353	3.112
0.353	3.114
0.354	3.128
0.354	3.155
0.354	3.182
0.354	3.193
0.354	3.186
0.354	3.219
0.354	3.253
0.354	3.266
0.354	3.295
0.355	3.31
0.355	3.297
0.355	3.309
0.355	3.314
0.355	3.319
0.355	3.338
0.356	3.368
0.356	3.396
0.356	3.39
0.356	3.39
0.356	3.434
0.356	3.454
0.356	3.487
0.356	3.522
0.356	3.545
0.356	3.574
0.357	3.603
0.357	3.623
0.357	3.639
0.357	3.636
0.358	3.635
0.358	3.644
0.358	3.635
0.358	3.647
0.359	3.68
0.359	3.676
0.359	3.669
0.359	3.654
0.359	3.654
0.36	3.683
0.36	3.686
0.36	3.695
0.36	3.716
0.361	3.719
0.361	3.748
0.361	3.78
0.361	3.793
0.361	3.808
0.361	3.856
0.361	3.885
0.362	3.886
0.362	3.927
0.362	3.957
0.362	3.965
0.362	3.962
0.362	3.975
0.363	3.973
0.363	3.994
0.363	4.021
0.363	4.049
0.363	4.065
0.363	4.076
0.363	4.096
0.363	4.114
0.363	4.132
0.363	4.166
0.364	4.202
0.364	4.22
0.364	4.234
0.364	4.269
0.365	4.295
0.365	4.322
0.365	4.351
0.365	4.39
0.365	4.41
0.365	4.435
0.365	4.485
0.365	4.51
0.365	4.541
0.365	4.575
0.366	4.591
0.366	4.599
0.366	4.647
0.366	4.668
0.366	4.679
0.366	4.713
0.366	4.743
0.366	4.751
0.367	4.759
0.367	4.807
0.367	4.858
0.367	4.872
0.367	4.895
0.368	4.932
0.368	4.966
0.368	5.006
0.368	5.029
0.368	5.053
0.368	5.07
0.368	5.083
0.368	5.106
0.368	5.132
0.368	5.16
0.369	5.193
0.369	5.236
0.369	5.257
0.369	5.286
0.369	5.337
0.369	5.366
0.369	5.406
0.37	5.429
0.37	5.466
0.37	5.502
0.37	5.546
0.37	5.586
0.37	5.628
0.37	5.653
0.37	5.682
0.37	5.7
0.371	5.702
0.371	5.73
0.371	5.752
0.371	5.77
0.371	5.779
0.371	5.8
0.371	5.828
0.372	5.849
0.372	5.878
0.372	5.888
0.372	5.906
0.372	5.93
0.372	5.958
0.373	5.971
0.373	5.989
0.373	6.025
0.373	6.052
0.373	6.069
0.374	6.095
0.374	6.136
0.374	6.163
0.374	6.175
0.375	6.203
0.375	6.239
0.375	6.274
0.375	6.298
0.375	6.328
0.375	6.354
0.376	6.374
0.376	6.394
0.376	6.402
0.376	6.424
0.376	6.451
0.376	6.497
0.376	6.514
0.377	6.56
0.377	6.616
0.377	6.649
0.377	6.673
0.377	6.716
0.377	6.752
0.378	6.787
0.378	6.811
0.378	6.853
0.378	6.899
0.378	6.941
0.378	6.986
0.378	7.02
0.378	7.068
0.378	7.092
0.378	7.138
0.378	7.174
0.378	7.225
0.378	7.263
0.378	7.299
0.378	7.33
0.378	7.367
0.378	7.403
0.379	7.436
0.379	7.448
0.379	7.492
0.379	7.53
0.379	7.563
0.379	7.584
0.379	7.603
0.379	7.639
0.379	7.669
0.379	7.7
0.379	7.723
0.379	7.74
0.38	7.78
0.38	7.817
0.38	7.847
0.38	7.876
0.38	7.905
0.38	7.939
0.38	7.977
0.38	8.006
0.38	8.031
0.38	8.068
0.38	8.118
0.38	8.147
0.38	8.173
0.381	8.217
0.381	8.272
0.381	8.315
0.381	8.347
0.381	8.39
0.381	8.441
0.381	8.471
0.381	8.505
0.381	8.558
0.381	8.595
0.381	8.642
0.382	8.688
0.382	8.741
0.382	8.792
0.382	8.834
0.382	8.867
0.382	8.897
0.382	8.945
0.382	8.996
0.382	9.037
0.382	9.084
0.382	9.125
0.383	9.175
0.383	9.2
0.383	9.238
0.383	9.275
0.383	9.321
0.383	9.371
0.383	9.41
0.383	9.449
0.383	9.498
0.383	9.547
0.383	9.598
0.383	9.633
0.383	9.661
0.383	9.69
0.384	9.716
0.384	9.748
0.384	9.777
0.384	9.813
0.384	9.832
0.384	9.875
0.384	9.911
0.384	9.956
0.384	9.982
0.384	10.003
0.384	10.029
0.385	10.075
0.385	10.102
0.385	10.126
0.385	10.162
0.385	10.205
0.385	10.248
0.385	10.267
0.385	10.288
0.385	10.311
0.385	10.33
0.386	10.374
0.386	10.401
0.386	10.42
0.386	10.446
0.386	10.487
0.386	10.518
0.386	10.57
0.386	10.586
0.386	10.612
0.386	10.658
0.386	10.685
0.386	10.706
0.386	10.761
0.387	10.805
0.387	10.831
0.387	10.861
0.387	10.899
0.387	10.943
0.387	10.974
0.387	11.009
0.387	11.06
0.387	11.12
0.387	11.158
0.387	11.202
0.387	11.244
0.387	11.281
0.388	11.308
0.388	11.342
0.388	11.382
0.388	11.434
0.388	11.488
0.388	11.536
0.388	11.584
0.388	11.639
0.388	11.696
0.388	11.747
0.388	11.805
0.388	11.878
0.388	11.924
0.388	11.978
0.388	12.019
0.389	12.055
0.389	12.12
0.389	12.18
0.389	12.245
0.389	12.299
0.389	12.353
0.389	12.41
0.389	12.475
0.389	12.54
0.389	12.582
0.389	12.642
0.389	12.701
0.389	12.762
0.389	12.822
0.389	12.877
0.389	12.909
0.389	12.957
0.39	13.017
0.39	13.071
0.39	13.124
0.39	13.179
0.39	13.228
0.39	13.272
0.39	13.335
0.39	13.379
0.39	13.429
0.39	13.486
0.39	13.552
0.39	13.607
0.39	13.656
0.39	13.699
0.39	13.75
0.39	13.813
0.39	13.871
0.39	13.92
0.39	13.959
0.391	13.985
0.391	14.037
0.391	14.089
0.391	14.126
0.391	14.171
0.391	14.233
0.391	14.283
0.391	14.333
0.391	14.374
0.391	14.414
0.391	14.461
0.391	14.512
0.391	14.573
0.392	14.621
0.392	14.664
0.392	14.694
0.392	14.739
0.392	14.805
0.392	14.852
0.392	14.909
0.392	14.974
0.392	15.014
0.392	15.065
0.393	15.12
0.393	15.163
0.393	15.204
0.393	15.265
0.393	15.313
0.393	15.347
0.393	15.392
0.393	15.43
0.394	15.468
0.394	15.517
0.394	15.569
0.394	15.632
0.394	15.706
0.394	15.758
0.394	15.816
0.394	15.857
0.394	15.897
0.394	15.953
0.395	15.999
0.395	16.032
0.395	16.076
0.395	16.136
0.395	16.197
0.395	16.243
0.395	16.277
0.395	16.326
0.395	16.356
0.395	16.418
0.395	16.478
0.396	16.511
0.396	16.552
0.396	16.6
0.396	16.645
0.396	16.694
0.396	16.747
0.396	16.781
0.396	16.834
0.396	16.884
0.396	16.975
0.396	17.061
0.396	17.128
0.396	17.197
0.395	17.265
0.395	17.312
0.396	17.346
0.396	17.349
0.396	17.381
0.396	17.428
0.396	17.474
0.396	17.514
0.397	17.54
0.397	17.584
0.397	17.614
0.397	17.619
0.398	17.62
0.398	17.616
0.398	17.629
0.399	17.63
0.399	17.631
0.4	17.623
0.4	17.582
0.401	17.559
0.401	17.542
0.402	17.525
0.402	17.502
0.403	17.507
0.403	17.493
0.404	17.471
0.405	17.426
0.405	17.42
0.406	17.393
0.406	17.38
0.407	17.369
0.407	17.363
0.408	17.336
0.409	17.289
0.409	17.253
0.41	17.221
0.411	17.211
0.411	17.211
0.412	17.187
0.412	17.167
0.413	17.14
0.413	17.118
0.414	17.109
0.414	17.063
0.415	17.003
0.416	16.976
0.417	16.913
0.417	16.91
0.418	16.903
0.418	16.88
0.419	16.862
0.419	16.844
0.419	16.835
0.42	16.848
0.42	16.853
0.421	16.843
0.421	16.845
0.421	16.849
0.422	16.87
0.422	16.868
0.423	16.875
0.423	16.882
0.423	16.912
0.423	16.939
0.423	16.967
0.424	17.009
0.424	17.04
0.424	17.027
0.425	17.024
0.425	17.061
0.425	17.108
0.425	17.087
0.426	17.041
0.427	17.012
0.427	17.019
0.428	16.97
0.429	16.94
0.429	16.903
0.43	16.847
0.431	16.797
0.431	16.777
0.432	16.736
0.432	16.76
0.433	16.767
0.433	16.785
0.433	16.79
0.434	16.807
0.434	16.79
0.435	16.777
0.435	16.777
0.436	16.777
0.436	16.766
0.437	16.762
0.438	16.74
0.438	16.683
0.439	16.643
0.44	16.607
0.44	16.575
0.441	16.542
0.442	16.512
0.443	16.454
0.443	16.394
0.444	16.342
0.445	16.259
0.446	16.22
0.446	16.194
0.447	16.156
0.448	16.09
0.449	16.013
0.45	15.95
0.451	15.909
0.451	15.862
0.452	15.809
0.453	15.735
0.454	15.693
0.455	15.685
0.455	15.656
0.456	15.652
0.457	15.611
0.457	15.566
0.458	15.548
0.459	15.528
0.459	15.495
0.46	15.462
0.461	15.417
0.462	15.366
0.462	15.342
0.463	15.316
0.463	15.28
0.464	15.25
0.464	15.258
0.465	15.254
0.465	15.254
0.466	15.254
0.466	15.253
0.467	15.266
0.467	15.266
0.467	15.278
0.468	15.288
0.468	15.291
0.469	15.258
0.47	15.214
0.47	15.215
0.47	15.261
0.47	15.283
0.47	15.308
0.47	15.378
0.471	15.425
0.471	15.482
0.47	15.56
0.47	15.668
0.47	15.722
0.47	15.817
0.47	15.861
0.471	15.911
0.471	15.96
0.471	15.991
0.471	16.015
0.471	16.082
0.472	16.116
0.472	16.175
0.472	16.223
0.472	16.264
0.472	16.289
0.473	16.339
0.473	16.388
0.473	16.455
0.473	16.496
0.473	16.558
0.473	16.583
0.473	16.62
0.474	16.652
0.474	16.723
0.474	16.789
0.474	16.887
0.474	16.972
0.474	17.031
0.474	17.086
0.474	17.156
0.474	17.242
0.474	17.329
0.474	17.359
0.474	17.403
0.474	17.454
0.474	17.475
0.475	17.508
0.475	17.515
0.475	17.51
0.476	17.514
0.476	17.516
0.476	17.515
0.477	17.495
0.478	17.468
0.478	17.452
0.478	17.447
0.479	17.419
0.479	17.424
0.48	17.426
0.48	17.401
0.481	17.403
0.481	17.368
0.482	17.316
0.482	17.293
0.483	17.286
0.484	17.235
0.484	17.209
0.485	17.166
0.485	17.137
0.486	17.101
0.487	17.049
0.487	16.993
0.488	16.921
0.489	16.861
0.489	16.801
0.49	16.75
0.491	16.707
0.491	16.688
0.492	16.644
0.493	16.612
0.494	16.571
0.494	16.547
0.495	16.489
0.496	16.473
0.497	16.425
0.497	16.394
0.498	16.368
0.499	16.341
0.499	16.325
0.5	16.329
0.5	16.305
0.501	16.301
0.502	16.273
0.502	16.256
0.503	16.233
0.503	16.257
0.504	16.264
0.504	16.279
0.505	16.278
0.505	16.316
0.506	16.341
0.506	16.378
0.506	16.441
0.506	16.494
0.506	16.525
0.507	16.544
0.507	16.57
0.508	16.593
0.508	16.613
0.508	16.643
0.508	16.671
0.509	16.67
0.509	16.674
0.509	16.694
0.51	16.697
0.51	16.68
0.511	16.684
0.511	16.681
0.511	16.723
0.511	16.758
0.512	16.797
0.512	16.815
0.512	16.847
0.512	16.893
0.512	16.928
0.513	16.953
0.513	16.979
0.513	17.026
0.513	17.077
0.513	17.122
0.513	17.171
0.513	17.19
0.513	17.238
0.513	17.27
0.514	17.281
0.514	17.278
0.514	17.295
0.514	17.285
0.514	17.317
0.515	17.337
0.515	17.343
0.515	17.364
0.515	17.417
0.515	17.503
0.515	17.568
0.515	17.6
0.515	17.635
0.515	17.678
0.516	17.7
0.516	17.735
0.516	17.755
0.516	17.781
0.517	17.793
0.517	17.843
0.517	17.88
0.517	17.933
0.517	17.961
0.518	17.98
0.518	17.993
0.518	18.024
0.518	18.043
0.519	18.055
0.519	18.07
0.519	18.078
0.52	18.08
0.52	18.122
0.52	18.132
0.521	18.15
0.521	18.125
0.522	18.12
0.522	18.11
0.523	18.092
0.523	18.065
0.524	18.023
0.525	18.01
0.525	17.998
0.526	17.978
0.526	17.928
0.527	17.873
0.527	17.834
0.528	17.788
0.529	17.746
0.529	17.688
0.53	17.627
0.531	17.571
0.532	17.535
0.532	17.487
0.533	17.423
0.534	17.392
0.535	17.329
0.536	17.267
0.536	17.208
0.537	17.165
0.537	17.112
0.538	17.056
0.539	17.024
0.539	17.01
0.54	16.966
0.54	16.938
0.541	16.882
0.542	16.822
0.542	16.784
0.543	16.749
0.543	16.705
0.544	16.707
0.544	16.703
0.545	16.685
0.545	16.69
0.546	16.725
0.546	16.731
0.547	16.728
0.547	16.743
0.547	16.784
0.547	16.799
0.548	16.792
0.548	16.818
0.548	16.864
0.549	16.903
0.549	16.927
0.549	16.953
0.55	16.966
0.55	16.998
0.55	17.047
0.55	17.1
0.551	17.153
0.551	17.168
0.551	17.21
0.552	17.24
0.552	17.307
0.552	17.363
0.552	17.399
0.552	17.434
0.553	17.477
0.553	17.508
0.553	17.584
0.553	17.636
0.554	17.681
0.554	17.692
0.554	17.697
0.555	17.756
0.555	17.79
0.555	17.813
0.555	17.851
0.556	17.894
0.556	17.924
0.556	17.965
0.556	18.032
0.556	18.089
0.556	18.167
0.556	18.217
0.556	18.303
0.556	18.359
0.556	18.404
0.557	18.429
0.557	18.44
0.557	18.435
0.558	18.416
0.558	18.413
0.558	18.445
0.559	18.441
0.559	18.387
0.56	18.377
0.56	18.343
0.561	18.3
0.561	18.264
0.562	18.25
0.562	18.244
0.563	18.233
0.563	18.229
0.564	18.195
0.564	18.181
0.565	18.16
0.566	18.113
0.566	18.079
0.567	18.025
0.568	17.968
0.569	17.877
0.569	17.819
0.57	17.779
0.57	17.76
0.571	17.692
0.572	17.638
0.573	17.59
0.574	17.513
0.574	17.437
0.575	17.359
0.576	17.281
0.577	17.26
0.578	17.172
0.578	17.101
0.579	17.034
0.58	16.988
0.581	16.929
0.581	16.877
0.582	16.831
0.583	16.769
0.584	16.728
0.584	16.675
0.585	16.647
0.586	16.635
0.586	16.612
0.586	16.611
0.587	16.595
0.587	16.586
0.588	16.573
0.589	16.538
0.589	16.532
0.59	16.493
0.59	16.487
0.59	16.526
0.591	16.552
0.591	16.573
0.592	16.576
0.592	16.576
0.592	16.609
0.593	16.638
0.593	16.668
0.593	16.658
0.594	16.669
0.594	16.676
0.595	16.696
0.595	16.656
0.596	16.642
0.596	16.616
0.597	16.611
0.597	16.601
0.597	16.613
0.598	16.625
0.598	16.636
0.598	16.627
0.599	16.615
0.599	16.648
0.599	16.659
0.599	16.712
0.6	16.764
0.6	16.814
0.6	16.818
0.6	16.814
0.601	16.795
0.601	16.796
0.602	16.831
0.602	16.85
0.602	16.879
0.602	16.898
0.603	16.874
0.603	16.868
0.604	16.854
0.604	16.874
0.605	16.879
0.605	16.869
0.606	16.856
0.606	16.855
0.606	16.865
0.607	16.911
0.607	16.955
0.607	17.011
0.607	17.071
0.607	17.102
0.608	17.067
0.608	17.092
0.609	17.106
0.609	17.119
0.609	17.13
0.61	17.147
0.61	17.171
0.611	17.183
0.611	17.21
0.611	17.243
0.611	17.267
0.612	17.293
0.612	17.274
0.613	17.273
0.613	17.253
0.614	17.223
0.615	17.189
0.615	17.166
0.616	17.152
0.616	17.128
0.617	17.126
0.617	17.118
0.618	17.077
0.619	17.032
0.619	16.994
0.619	16.997
0.62	17.014
0.62	17.018
0.621	17.014
0.621	17.005
0.621	17.008
0.622	17.005
0.622	16.981
0.623	16.961
0.623	16.96
0.624	16.949
0.624	16.932
0.624	16.928
0.625	16.931
0.625	16.918
0.625	16.917
0.626	16.896
0.626	16.879
0.626	16.89
0.627	16.887
0.627	16.886
0.627	16.855
0.628	16.842
0.628	16.841
0.629	16.865
0.629	16.882
0.629	16.916
0.629	16.924
0.63	16.924
0.63	16.898
0.631	16.868
0.631	16.883
0.631	16.928
0.631	16.999
0.631	17.051
0.631	17.089
0.631	17.15
0.631	17.198
0.632	17.191
0.632	17.218
0.632	17.27
0.632	17.275
0.632	17.286
0.633	17.293
0.633	17.277
0.633	17.26
0.634	17.264
0.634	17.269
0.634	17.267
0.635	17.267
0.635	17.259
0.635	17.247
0.636	17.217
0.636	17.209
0.637	17.184
0.637	17.161
0.638	17.128
0.638	17.073
0.639	17.036
0.639	17.01
0.64	16.973
0.64	16.967
0.641	16.949
0.641	16.919
0.642	16.894
0.643	16.872
0.643	16.85
0.644	16.813
0.644	16.817
0.645	16.788
0.646	16.774
0.646	16.734
0.647	16.718
0.648	16.714
0.648	16.699
0.649	16.696
0.649	16.669
0.65	16.651
0.651	16.64
0.651	16.627
0.652	16.618
0.652	16.625
0.653	16.615
0.654	16.606
0.654	16.605
0.655	16.617
0.655	16.642
0.656	16.684
0.656	16.734
0.656	16.76
0.657	16.793
0.657	16.844
0.658	16.905
0.658	16.922
0.658	16.949
0.659	17.002
0.659	17.068
0.659	17.111
0.66	17.156
0.66	17.183
0.66	17.242
0.661	17.279
0.661	17.32
0.661	17.354
0.662	17.363
0.662	17.387
0.662	17.425
0.663	17.455
0.663	17.496
0.663	17.544
0.664	17.571
0.664	17.591
0.664	17.644
0.664	17.682
0.665	17.684
0.665	17.717
0.666	17.754
0.666	17.777
0.667	17.789
0.667	17.819
0.667	17.831
0.668	17.844
0.668	17.855
0.669	17.864
0.669	17.849
0.67	17.823
0.67	17.846
0.67	17.873
0.671	17.89
0.671	17.906
0.672	17.885
0.672	17.877
0.673	17.879
0.673	17.873
0.674	17.868
0.674	17.856
0.675	17.853
0.675	17.865
0.675	17.884
0.676	17.892
0.676	17.91
0.677	17.896
0.677	17.925
0.677	17.922
0.678	17.92
0.678	17.915
0.679	17.899
0.679	17.891
0.68	17.879
0.68	17.909
0.68	17.939
0.681	17.939
0.681	17.932
0.681	17.932
0.682	17.928
0.682	17.929
0.682	17.926
0.683	17.905
0.683	17.87
0.684	17.834
0.685	17.789
0.685	17.74
0.686	17.705
0.686	17.625
0.687	17.577
0.688	17.528
0.688	17.447
0.689	17.347
0.69	17.274
0.69	17.209
0.691	17.166
0.691	17.115
0.692	17.083
0.693	17.022
0.693	16.971
0.694	16.935
0.695	16.879
0.695	16.824
0.696	16.774
0.697	16.725
0.697	16.671
0.698	16.628
0.699	16.586
0.699	16.511
0.7	16.441
0.701	16.385
0.702	16.333
0.702	16.269
0.703	16.22
0.704	16.161
0.705	16.084
0.705	16.02
0.706	15.993
0.706	15.964
0.707	15.95
0.707	15.95
0.707	15.995
0.708	15.96
0.709	15.926
0.709	15.927
0.71	15.944
0.71	15.956
0.71	15.972
0.711	15.961
0.711	15.982
0.711	16.053
0.711	16.119
0.712	16.135
0.712	16.138
0.712	16.198
0.713	16.209
0.713	16.252
0.713	16.298
0.713	16.33
0.714	16.364
0.714	16.387
0.714	16.447
0.714	16.508
0.714	16.57
0.714	16.632
0.715	16.668
0.715	16.691
0.715	16.749
0.715	16.769
0.716	16.798
0.716	16.86
0.716	16.923
0.717	16.962
0.717	16.965
0.718	16.968
0.718	16.962
0.719	16.974
0.719	17.008
0.72	17.018
0.72	17.052
0.72	17.105
0.721	17.128
0.721	17.173
0.721	17.215
0.722	17.242
0.722	17.295
0.722	17.358
0.723	17.37
0.723	17.377
0.724	17.407
0.724	17.402
0.725	17.367
0.726	17.353
0.726	17.348
0.727	17.329
0.727	17.308
0.728	17.342
0.728	17.358
0.728	17.38
0.729	17.366
0.729	17.37
0.73	17.388
0.73	17.39
0.731	17.395
0.731	17.399
0.731	17.464
0.731	17.521
0.731	17.581
0.732	17.598
0.732	17.612
0.732	17.648
0.733	17.683
0.733	17.684
0.733	17.692
0.734	17.701
0.734	17.737
0.734	17.718
0.735	17.701
0.735	17.69
0.736	17.692
0.736	17.694
0.737	17.659
0.737	17.625
0.738	17.64
0.738	17.651
0.738	17.637
0.739	17.628
0.739	17.603
0.74	17.599
0.741	17.57
0.741	17.581
0.741	17.579
0.742	17.575
0.743	17.548
0.743	17.544
0.743	17.558
0.744	17.57
0.744	17.56
0.745	17.554
0.745	17.579
0.746	17.596
0.746	17.583
0.747	17.551
0.748	17.534
0.748	17.543
0.748	17.59
0.749	17.612
0.749	17.632
0.75	17.649
0.75	17.671
0.75	17.711
0.751	17.707
0.751	17.733
0.752	17.735
0.752	17.745
0.752	17.753
0.753	17.721
0.754	17.663
0.754	17.685
0.754	17.721
0.755	17.701
0.755	17.73
0.755	17.786
0.756	17.836
0.756	17.857
0.756	17.849
0.757	17.837
0.758	17.789
0.758	17.76
0.759	17.755
0.759	17.798
0.759	17.821
0.759	17.86
0.76	17.886
0.76	17.913
0.76	17.92
0.761	17.896
0.761	17.899
0.762	17.88
0.762	17.869
0.763	17.849
0.763	17.819
0.764	17.785
0.765	17.728
0.765	17.688
0.766	17.666
0.767	17.61
0.767	17.599
0.768	17.603
0.768	17.604
0.768	17.598
0.769	17.596
0.769	17.58
0.77	17.545
0.77	17.493
0.771	17.488
0.771	17.46
0.772	17.452
0.772	17.447
0.773	17.44
0.773	17.473
0.773	17.465
0.774	17.465
0.774	17.47
0.775	17.473
0.775	17.495
0.775	17.511
0.776	17.484
0.776	17.499
0.776	17.52
0.777	17.494
0.777	17.522
0.778	17.538
0.778	17.546
0.778	17.561
0.779	17.578
0.779	17.585
0.779	17.633
0.78	17.626
0.78	17.633
0.781	17.657
0.781	17.647
0.782	17.656
0.782	17.678
0.782	17.733
0.782	17.793
0.783	17.848
0.783	17.89
0.783	17.922
0.783	17.935
0.784	17.928
0.784	17.958
0.785	17.954
0.786	17.906
0.786	17.857
0.787	17.821
0.787	17.852
0.787	17.884
0.788	17.877
0.788	17.936
0.789	17.893
0.79	17.829
0.79	17.768
0.791	17.675
0.792	17.616
0.793	17.562
0.793	17.537
0.794	17.508
0.795	17.451
0.796	17.387
0.796	17.35
0.797	17.392
0.797	17.397
0.797	17.399
0.798	17.445
0.798	17.455
0.798	17.484
0.799	17.507
0.799	17.506
0.8	17.497
0.8	17.484
0.801	17.469
0.801	17.437
0.802	17.431
0.802	17.436
0.802	17.467
0.803	17.427
0.803	17.38
0.804	17.352
0.804	17.313
0.805	17.314
0.805	17.29
0.806	17.264
0.806	17.242
0.807	17.205
0.807	17.214
0.808	17.17
0.809	17.138
0.809	17.137
0.81	17.122
0.81	17.09
0.81	17.1
0.811	17.084
0.811	17.062
0.812	17.063
0.812	17.064
0.813	17.04
0.814	17.022
0.814	16.997
0.814	17.047
0.815	17.082
0.815	17.082
0.815	17.109
0.816	17.132
0.816	17.153
0.816	17.153
0.817	17.118
0.817	17.106
0.818	17.099
0.818	17.094
0.819	17.072
0.819	17.045
0.819	17.008
0.82	16.994
0.82	17.027
0.821	17.02
0.821	17.015
0.822	16.976
0.823	16.927
0.823	16.931
0.824	16.878
0.825	16.886
0.825	16.9
0.825	16.934
0.826	16.969
0.826	17.022
0.826	17.08
0.826	17.163
0.827	17.221
0.827	17.314
0.827	17.434
0.827	17.516
0.827	17.551
0.827	17.607
0.828	17.643
0.828	17.65
0.829	17.678
0.829	17.689
0.83	17.696
0.83	17.696
0.83	17.773
0.831	17.799
0.831	17.863
0.831	17.89
0.832	17.902
0.832	17.9
0.833	17.905
0.833	17.939
0.833	17.982
0.834	17.998
0.834	18.009
0.835	18.014
0.835	18.007
0.836	18.01
0.836	18.01
0.837	18.02
0.837	17.971
0.838	17.98
0.838	17.963
0.839	17.951
0.839	17.918
0.84	17.9
0.84	17.879
0.841	17.829
0.842	17.807
0.842	17.754
0.843	17.728
0.843	17.717
0.844	17.666
0.845	17.632
0.845	17.569
0.846	17.526
0.846	17.509
0.847	17.483
0.847	17.448
0.848	17.391
0.849	17.346
0.849	17.314
0.85	17.249
0.851	17.233
0.851	17.214
0.852	17.182
0.852	17.166
0.853	17.161
0.854	17.16
0.854	17.135
0.855	17.111
0.855	17.093
0.856	17.079
0.857	17.062
0.857	17.058
0.858	17.067
0.858	17.082
0.859	17.11
0.859	17.131
0.859	17.153
0.86	17.151
0.86	17.185
0.861	17.177
0.861	17.186
0.862	17.179
0.862	17.153
0.863	17.144
0.864	17.131
0.864	17.142
0.864	17.164
0.865	17.198
0.865	17.253
0.865	17.308
0.865	17.367
0.866	17.416
0.866	17.422
0.866	17.432
0.867	17.437
0.867	17.456
0.868	17.479
0.868	17.517
0.868	17.545
0.868	17.548
0.869	17.54
0.869	17.544
0.869	17.565
0.87	17.547
0.87	17.561
0.87	17.565
0.871	17.576
0.871	17.566
0.871	17.603
0.872	17.615
0.872	17.62
0.873	17.61
0.873	17.651
0.873	17.7
0.873	17.708
0.874	17.733
0.874	17.729
0.874	17.77
0.875	17.761
0.875	17.766
0.875	17.818
0.875	17.853
0.876	17.907
0.876	17.929
0.876	17.958
0.876	18.017
0.876	18.091
0.876	18.175
0.877	18.253
0.877	18.329
0.877	18.41
0.877	18.466
0.877	18.503
0.878	18.551
0.878	18.599
0.878	18.636
0.879	18.635
0.879	18.626
0.88	18.644
0.88	18.655
0.88	18.673
0.881	18.696
0.881	18.679
0.882	18.66
0.883	18.606
0.883	18.568
0.884	18.525
0.884	18.506
0.885	18.526
0.886	18.475
0.886	18.413
0.887	18.361
0.888	18.285
0.889	18.231
0.889	18.191
0.89	18.176
0.891	18.098
0.892	18.049
0.892	17.982
0.893	17.963
0.894	17.895
0.895	17.82
0.895	17.775
0.896	17.71
0.897	17.681
0.897	17.63
0.898	17.563
0.899	17.504
0.9	17.437
0.901	17.362
0.901	17.323
0.902	17.287
0.903	17.221
0.904	17.173
0.904	17.157
0.905	17.109
0.905	17.079
0.906	17.032
0.907	16.974
0.907	16.922
0.908	16.866
0.909	16.804
0.909	16.795
0.91	16.737
0.911	16.674
0.911	16.631
0.912	16.607
0.912	16.591
0.913	16.555
0.913	16.538
0.914	16.543
0.914	16.548
0.915	16.552
0.915	16.577
0.915	16.598
0.915	16.63
0.916	16.612
0.916	16.597
0.917	16.598
0.917	16.573
0.918	16.557
0.918	16.525
0.918	16.513
0.919	16.508
0.919	16.495
0.919	16.507
0.92	16.508
0.92	16.48
0.92	16.47
0.921	16.441
0.921	16.429
0.922	16.415
0.922	16.394
0.922	16.398
0.922	16.423
0.922	16.448
0.923	16.451
0.923	16.438
0.923	16.436
0.924	16.394
0.924	16.381
0.925	16.387
0.925	16.381
0.925	16.403
0.925	16.438
0.925	16.478
0.926	16.477
0.926	16.504
0.926	16.536
0.926	16.583
0.926	16.574
0.927	16.602
0.927	16.626
0.927	16.635
0.927	16.636
0.928	16.639
0.928	16.645
0.928	16.671
0.928	16.693
0.928	16.719
0.929	16.722
0.929	16.715
0.929	16.715
0.93	16.724
0.93	16.758
0.93	16.745
0.93	16.722
0.931	16.713
0.931	16.687
0.932	16.69
0.932	16.701
0.932	16.713
0.932	16.718
0.933	16.707
0.933	16.74
0.933	16.75
0.933	16.773
0.933	16.778
0.934	16.781
0.934	16.785
0.934	16.809
0.935	16.802
0.935	16.788
0.935	16.792
0.935	16.799
0.936	16.836
0.936	16.83
0.936	16.828
0.937	16.826
0.937	16.81
0.937	16.81
0.938	16.808
0.938	16.808
0.939	16.78
0.939	16.779
0.939	16.754
0.94	16.69
0.941	16.632
0.941	16.632
0.942	16.597
0.942	16.6
0.942	16.61
0.943	16.596
0.943	16.567
0.944	16.532
0.944	16.482
0.945	16.463
0.945	16.431
0.946	16.424
0.946	16.411
0.947	16.369
0.947	16.348
0.948	16.347
0.948	16.336
0.949	16.322
0.949	16.312
0.95	16.256
0.951	16.232
0.951	16.231
0.951	16.211
0.952	16.182
0.952	16.146
0.953	16.121
0.953	16.117
0.954	16.12
0.954	16.146
0.954	16.16
0.955	16.144
0.955	16.159
0.955	16.141
0.956	16.133
0.956	16.164
0.956	16.191
0.957	16.23
0.957	16.271
0.957	16.253
0.958	16.262
0.958	16.31
0.958	16.338
0.958	16.391
0.958	16.434
0.959	16.462
0.959	16.485
0.959	16.545
0.959	16.584
0.959	16.619
0.96	16.633
0.96	16.647
0.96	16.659
0.961	16.694
0.961	16.755
0.961	16.763
0.961	16.828
0.961	16.87
0.961	16.921
0.962	16.922
0.962	16.936
0.962	16.978
0.962	17.037
0.963	17.069
0.963	17.099
0.963	17.144
0.963	17.175
0.964	17.215
0.964	17.242
0.964	17.215
0.965	17.259
0.965	17.275
[truncated: 1,625 more rows]

## Sheet: Fig1C_4anneal_extension_force
extension	force
1.528	61.154
1.528	61.173
1.527	61.191
1.527	61.209
1.527	61.225
1.527	61.24
1.526	61.253
1.526	61.266
1.526	61.278
1.525	61.288
1.525	61.298
1.525	61.306
1.524	61.314
1.524	61.32
1.524	61.326
1.523	61.33
1.523	61.334
1.523	61.336
1.522	61.338
1.522	61.339
1.522	61.338
1.521	61.337
1.521	61.336
1.52	61.333
1.52	61.329
1.52	61.325
1.519	61.319
1.519	61.313
1.519	61.307
1.518	61.299
1.518	61.291
1.518	61.281
1.517	61.272
1.517	61.261
1.516	61.25
1.516	61.238
1.516	61.202
1.515	61.181
1.515	61.166
1.515	61.151
1.514	61.146
1.514	61.135
1.514	61.106
1.513	61.077
1.513	61.068
1.513	61.021
1.512	61.003
1.512	60.974
1.511	60.974
1.511	60.94
1.511	60.926
1.51	60.915
1.51	60.892
1.51	60.892
1.509	60.885
1.509	60.875
1.508	60.861
1.507	60.865
1.507	60.881
1.506	60.878
1.506	60.902
1.505	60.902
1.504	60.904
1.504	60.9
1.503	60.891
1.502	60.892
1.502	60.899
1.501	60.907
1.5	60.916
1.5	60.913
1.499	60.918
1.498	60.924
1.498	60.916
1.497	60.905
1.496	60.927
1.495	60.947
1.494	60.975
1.494	60.996
1.493	60.996
1.492	61.014
1.492	61.025
1.491	61.038
1.49	61.064
1.489	61.094
1.489	61.094
1.488	61.103
1.487	61.094
1.487	61.091
1.486	61.075
1.486	61.065
1.485	61.042
1.485	61.045
1.484	61.041
1.484	61.063
1.483	61.079
1.483	61.074
1.482	61.061
1.482	61.052
1.482	61.027
1.481	61.024
1.481	61.012
1.48	60.958
1.48	60.902
1.48	60.867
1.48	60.838
1.479	60.823
1.479	60.805
1.478	60.829
1.478	60.807
1.478	60.824
1.477	60.823
1.477	60.8
1.476	60.776
1.476	60.773
1.475	60.776
1.475	60.758
1.474	60.756
1.474	60.753
1.473	60.755
1.473	60.723
1.472	60.696
1.472	60.679
1.472	60.654
1.471	60.628
1.471	60.582
1.47	60.532
1.47	60.512
1.469	60.492
1.469	60.474
1.468	60.447
1.468	60.423
1.467	60.416
1.467	60.397
1.466	60.364
1.466	60.343
1.465	60.334
1.464	60.332
1.464	60.319
1.463	60.331
1.462	60.341
1.462	60.342
1.461	60.329
1.461	60.318
1.46	60.322
1.459	60.357
1.459	60.356
1.458	60.353
1.458	60.348
1.457	60.352
1.456	60.346
1.456	60.328
1.455	60.334
1.455	60.338
1.454	60.339
1.454	60.334
1.453	60.335
1.453	60.335
1.452	60.346
1.452	60.354
1.451	60.378
1.45	60.386
1.45	60.401
1.449	60.396
1.449	60.387
1.449	60.375
1.448	60.377
1.448	60.366
1.447	60.378
1.447	60.377
1.446	60.386
1.446	60.39
1.446	60.363
1.445	60.38
1.444	60.418
1.444	60.455
1.443	60.478
1.443	60.478
1.442	60.495
1.442	60.486
1.442	60.481
1.441	60.442
1.441	60.407
1.441	60.383
1.44	60.347
1.44	60.31
1.44	60.269
1.439	60.208
1.439	60.16
1.439	60.098
1.438	60.046
1.438	59.979
1.438	59.943
1.438	59.885
1.437	59.845
1.437	59.799
1.437	59.761
1.436	59.739
1.436	59.703
1.435	59.648
1.435	59.597
1.435	59.557
1.434	59.526
1.434	59.475
1.434	59.429
1.433	59.413
1.433	59.387
1.432	59.346
1.432	59.304
1.432	59.275
1.431	59.226
1.431	59.171
1.431	59.117
1.43	59.087
1.43	59.046
1.429	59.013
1.429	58.958
1.429	58.908
1.428	58.872
1.428	58.836
1.428	58.783
1.427	58.747
1.427	58.719
1.426	58.675
1.426	58.638
1.426	58.609
1.425	58.572
1.425	58.537
1.425	58.499
1.424	58.462
1.424	58.431
1.424	58.374
1.423	58.344
1.423	58.307
1.423	58.304
1.422	58.268
1.422	58.232
1.422	58.199
1.421	58.17
1.421	58.122
1.421	58.084
1.421	58.062
1.42	58.038
1.42	58.032
1.42	58.024
1.419	58.01
1.419	57.98
1.418	57.953
1.418	57.911
1.418	57.871
1.418	57.824
1.417	57.797
1.417	57.764
1.417	57.737
1.417	57.695
1.416	57.659
1.416	57.627
1.416	57.587
1.416	57.542
1.415	57.488
1.415	57.463
1.415	57.426
1.414	57.397
1.414	57.352
1.414	57.335
1.414	57.305
1.413	57.273
1.413	57.248
1.413	57.218
1.412	57.187
1.412	57.175
1.412	57.143
1.411	57.119
1.411	57.096
1.41	57.074
1.41	57.065
1.41	57.024
1.409	57.004
1.409	56.986
1.409	56.971
1.408	56.949
1.408	56.922
1.407	56.895
1.407	56.886
1.406	56.854
1.406	56.835
1.406	56.824
1.405	56.804
1.405	56.79
1.404	56.768
1.404	56.74
1.403	56.72
1.403	56.706
1.402	56.688
1.402	56.671
1.401	56.648
1.401	56.617
1.4	56.604
1.4	56.592
1.4	56.58
1.399	56.55
1.399	56.528
1.398	56.519
1.398	56.495
1.397	56.489
1.397	56.448
1.396	56.428
1.396	56.4
1.396	56.372
1.395	56.347
1.395	56.321
1.394	56.292
1.394	56.246
1.394	56.208
1.393	56.166
1.393	56.111
1.393	56.056
1.392	56.013
1.392	55.969
1.392	55.927
1.391	55.882
1.391	55.831
1.391	55.753
1.391	55.678
1.39	55.619
1.39	55.567
1.39	55.522
1.39	55.455
1.389	55.365
1.389	55.302
1.389	55.246
1.388	55.194
1.388	55.125
1.388	55.064
1.387	55.026
1.387	54.962
1.386	54.903
1.386	54.859
1.386	54.783
1.385	54.705
1.385	54.629
1.385	54.555
1.384	54.519
1.384	54.473
1.383	54.424
1.383	54.362
1.382	54.286
1.382	54.23
1.382	54.164
1.381	54.11
1.381	54.059
1.38	54.008
1.38	53.961
1.379	53.914
1.379	53.854
1.378	53.801
1.378	53.756
1.378	53.696
1.377	53.639
1.377	53.59
1.376	53.544
1.376	53.493
1.376	53.449
1.375	53.411
1.375	53.374
1.375	53.332
1.374	53.284
1.374	53.248
1.373	53.194
1.373	53.13
1.373	53.063
1.373	53.008
1.372	52.955
1.372	52.902
1.371	52.843
1.371	52.787
1.371	52.729
1.371	52.673
1.37	52.618
1.37	52.557
1.37	52.495
1.369	52.443
1.369	52.389
1.369	52.346
1.368	52.284
1.368	52.219
1.368	52.162
1.368	52.103
1.367	52.043
1.367	51.968
1.367	51.908
1.366	51.841
1.366	51.761
1.366	51.714
1.365	51.654
1.365	51.586
1.365	51.519
1.365	51.423
1.364	51.341
1.364	51.276
1.364	51.207
1.363	51.151
1.363	51.073
1.363	51.017
1.362	50.944
1.362	50.853
1.362	50.788
1.361	50.712
1.361	50.627
1.361	50.57
1.36	50.507
1.36	50.447
1.36	50.398
1.359	50.319
1.359	50.254
1.359	50.173
1.359	50.122
1.358	50.078
1.358	50.023
1.358	49.971
1.358	49.92
1.357	49.837
1.357	49.782
1.357	49.733
1.357	49.668
1.357	49.613
1.356	49.574
1.356	49.524
1.356	49.477
1.355	49.433
1.355	49.379
1.355	49.333
1.354	49.284
1.354	49.244
1.354	49.196
1.353	49.137
1.353	49.082
1.353	49.031
1.353	48.968
1.352	48.93
1.352	48.887
1.352	48.846
1.351	48.809
1.351	48.747
1.351	48.693
1.351	48.646
1.35	48.586
1.35	48.529
1.35	48.464
1.349	48.417
1.349	48.349
1.349	48.298
1.349	48.229
1.349	48.165
1.348	48.103
1.348	48.048
1.348	47.986
1.348	47.92
1.347	47.859
1.347	47.789
1.347	47.719
1.347	47.654
1.346	47.578
1.346	47.526
1.346	47.447
1.346	47.378
1.345	47.305
1.345	47.215
1.345	47.147
1.345	47.083
1.344	47.02
1.344	46.955
1.344	46.865
1.344	46.779
1.344	46.698
1.344	46.644
1.343	46.587
1.343	46.524
1.343	46.467
1.343	46.413
1.342	46.363
1.342	46.299
1.342	46.252
1.342	46.196
1.342	46.148
1.341	46.084
1.341	46.052
1.341	45.981
1.341	45.932
1.34	45.889
1.34	45.848
1.34	45.8
1.339	45.77
1.339	45.73
1.339	45.681
1.338	45.648
1.338	45.626
1.337	45.584
1.337	45.552
1.337	45.511
1.337	45.469
1.336	45.44
1.336	45.402
1.335	45.375
1.335	45.338
1.335	45.295
1.335	45.255
1.334	45.21
1.334	45.178
1.333	45.154
1.333	45.096
1.333	45.049
1.333	45.008
1.332	44.956
1.332	44.927
1.332	44.888
1.331	44.836
1.331	44.79
1.331	44.751
1.331	44.697
1.33	44.646
1.33	44.622
1.33	44.576
1.329	44.539
1.329	44.517
1.329	44.482
1.329	44.434
1.328	44.394
1.328	44.366
1.328	44.319
1.328	44.273
1.328	44.233
1.327	44.172
1.327	44.119
1.327	44.051
1.327	43.991
1.327	43.939
1.327	43.879
1.327	43.838
1.327	43.788
1.326	43.74
1.326	43.695
1.326	43.659
1.326	43.641
1.325	43.623
1.325	43.606
1.325	43.565
1.325	43.55
1.324	43.531
1.324	43.52
1.324	43.505
1.324	43.463
1.323	43.453
1.323	43.433
1.323	43.415
1.323	43.395
1.322	43.41
1.322	43.389
1.321	43.393
1.321	43.381
1.321	43.375
1.32	43.358
1.32	43.339
1.32	43.329
1.319	43.326
1.319	43.314
1.319	43.296
1.319	43.276
1.318	43.252
1.318	43.213
1.318	43.196
1.317	43.186
1.317	43.171
1.317	43.134
1.316	43.106
1.316	43.078
1.316	43.05
1.315	43.025
1.315	42.998
1.314	42.965
1.314	42.925
1.314	42.908
1.313	42.885
1.313	42.84
1.313	42.806
1.312	42.751
1.312	42.702
1.312	42.666
1.311	42.635
1.311	42.565
1.311	42.517
1.31	42.461
1.31	42.406
1.31	42.368
1.309	42.321
1.309	42.266
1.309	42.189
1.309	42.126
1.308	42.067
1.308	41.991
1.308	41.93
1.308	41.857
1.308	41.799
1.307	41.748
1.307	41.692
1.307	41.65
1.307	41.617
1.306	41.561
1.306	41.484
1.306	41.404
1.306	41.332
1.306	41.235
1.306	41.158
1.306	41.083
1.305	41.011
1.305	40.94
1.305	40.877
1.305	40.845
1.305	40.808
1.304	40.773
1.304	40.734
1.304	40.708
1.303	40.709
1.303	40.697
1.303	40.697
1.302	40.686
1.302	40.701
1.301	40.707
1.301	40.731
1.3	40.743
1.3	40.76
1.299	40.771
1.299	40.793
1.298	40.825
1.298	40.869
1.297	40.882
1.297	40.9
1.296	40.935
1.295	40.956
1.295	40.989
1.294	41.029
1.293	41.065
1.293	41.085
1.292	41.106
1.291	41.158
1.291	41.189
1.29	41.219
1.289	41.244
1.289	41.294
1.288	41.33
1.287	41.362
1.287	41.371
1.286	41.375
1.286	41.382
1.285	41.408
1.285	41.423
1.284	41.435
1.283	41.453
1.283	41.464
1.282	41.469
1.282	41.489
1.281	41.504
1.281	41.516
1.28	41.52
1.28	41.507
1.28	41.507
1.279	41.469
1.279	41.452
1.279	41.427
1.278	41.385
1.278	41.343
1.278	41.313
1.278	41.272
1.277	41.213
1.277	41.139
1.277	41.077
1.277	40.989
1.277	40.877
1.277	40.793
1.277	40.727
1.277	40.667
1.276	40.601
1.276	40.559
1.276	40.487
1.276	40.399
1.276	40.309
1.276	40.224
1.276	40.143
1.276	40.069
1.276	39.989
1.276	39.926
1.276	39.885
1.275	39.855
1.275	39.825
1.275	39.79
1.274	39.773
1.274	39.762
1.274	39.75
1.273	39.75
1.273	39.728
1.272	39.725
1.272	39.747
1.271	39.776
1.271	39.797
1.27	39.82
1.269	39.82
1.269	39.852
1.268	39.895
1.268	39.943
1.267	39.985
1.266	40.031
1.266	40.083
1.265	40.144
1.264	40.215
1.263	40.285
1.263	40.34
1.262	40.401
1.261	40.469
1.261	40.542
1.26	40.588
1.259	40.643
1.259	40.685
1.258	40.763
1.257	40.826
1.256	40.879
1.256	40.93
1.255	40.982
1.254	41.041
1.254	41.105
1.253	41.144
1.252	41.179
1.252	41.229
1.251	41.273
1.25	41.307
1.25	41.336
1.249	41.36
1.249	41.371
1.248	41.385
1.248	41.39
1.247	41.391
1.247	41.385
1.246	41.366
1.246	41.327
1.246	41.276
1.246	41.222
1.245	41.17
1.245	41.108
1.245	41.044
1.245	40.967
1.245	40.873
1.245	40.774
1.245	40.662
1.245	40.551
1.245	40.435
1.244	40.344
1.244	40.27
1.244	40.191
1.244	40.12
1.244	40.063
1.244	40.006
1.243	39.94
1.243	39.875
1.243	39.804
1.243	39.72
1.242	39.637
1.242	39.576
1.242	39.491
1.242	39.438
1.242	39.372
1.241	39.281
1.241	39.224
1.241	39.171
1.241	39.102
1.241	39.026
1.24	38.974
1.24	38.909
1.24	38.868
1.24	38.807
1.239	38.762
1.239	38.699
1.239	38.659
1.239	38.617
1.238	38.561
1.238	38.501
1.238	38.43
1.238	38.368
1.237	38.315
1.237	38.262
1.237	38.202
1.237	38.136
1.236	38.084
1.236	38.015
1.236	37.952
1.236	37.894
1.236	37.85
1.235	37.807
1.235	37.743
1.235	37.685
1.234	37.626
1.234	37.553
1.234	37.507
1.234	37.451
1.233	37.374
1.233	37.313
1.233	37.257
1.232	37.193
1.232	37.121
1.232	37.032
1.232	36.964
1.231	36.89
1.231	36.811
1.231	36.742
1.23	36.678
1.23	36.611
1.23	36.568
1.23	36.506
1.229	36.451
1.229	36.404
1.229	36.35
1.228	36.311
1.228	36.264
1.228	36.215
1.227	36.167
1.227	36.112
1.227	36.057
1.227	35.999
1.226	35.93
1.226	35.874
1.226	35.83
1.226	35.767
1.226	35.709
1.225	35.668
1.225	35.608
1.225	35.547
1.224	35.511
1.224	35.448
1.224	35.41
1.224	35.366
1.224	35.298
1.223	35.255
1.223	35.212
1.223	35.176
1.223	35.118
1.222	35.059
1.222	35.018
1.222	34.966
1.222	34.935
1.222	34.876
1.221	34.832
1.221	34.78
1.221	34.731
1.221	34.657
1.22	34.585
1.22	34.519
1.22	34.467
1.22	34.415
1.22	34.373
1.219	34.322
1.219	34.259
1.219	34.222
1.218	34.179
1.218	34.126
1.218	34.079
1.218	34.036
1.218	33.954
1.217	33.87
1.217	33.788
1.217	33.743
1.217	33.674
1.216	33.619
1.216	33.576
1.216	33.524
1.216	33.475
1.215	33.425
1.215	33.365
1.215	33.304
1.214	33.238
1.214	33.177
1.214	33.126
1.214	33.093
1.213	33.047
1.213	32.986
1.213	32.938
1.213	32.877
1.212	32.809
1.212	32.745
1.212	32.681
1.212	32.618
1.212	32.548
1.211	32.489
1.211	32.425
1.211	32.36
1.211	32.314
1.21	32.269
1.21	32.218
1.21	32.171
1.21	32.116
1.209	32.077
1.209	32.032
1.209	31.966
1.209	31.939
1.208	31.887
1.208	31.845
1.208	31.824
1.208	31.772
1.207	31.712
1.207	31.668
1.207	31.6
1.207	31.547
1.206	31.524
1.206	31.491
1.206	31.439
1.206	31.386
1.205	31.35
1.205	31.324
1.205	31.281
1.204	31.246
1.204	31.18
1.204	31.146
1.204	31.096
1.203	31.04
1.203	30.991
1.203	30.959
1.203	30.929
1.202	30.899
1.202	30.854
1.202	30.837
1.201	30.782
1.201	30.737
1.201	30.7
1.2	30.658
1.2	30.617
1.2	30.543
1.2	30.49
1.2	30.44
1.199	30.4
1.199	30.391
1.199	30.358
1.199	30.332
1.198	30.289
1.198	30.259
1.198	30.219
1.197	30.178
1.197	30.136
1.197	30.08
1.197	30.019
1.196	29.949
1.196	29.902
1.196	29.847
1.196	29.802
1.195	29.728
1.195	29.675
1.195	29.626
1.195	29.552
1.194	29.489
1.194	29.425
1.194	29.357
1.194	29.298
1.194	29.249
1.193	29.197
1.193	29.155
1.193	29.111
1.192	29.075
1.192	29.008
1.192	28.942
1.192	28.902
1.192	28.849
1.191	28.804
1.191	28.762
1.191	28.723
1.19	28.703
1.19	28.643
1.19	28.581
1.19	28.533
1.189	28.461
1.189	28.425
1.189	28.378
1.188	28.336
1.188	28.288
1.188	28.257
1.188	28.191
1.187	28.137
1.187	28.081
1.187	28.044
1.186	27.997
1.186	27.928
1.186	27.859
1.186	27.788
1.185	27.745
1.185	27.692
1.185	27.635
1.184	27.599
1.184	27.551
1.184	27.482
1.184	27.423
1.184	27.38
1.183	27.346
1.183	27.291
1.183	27.24
1.182	27.197
1.182	27.158
1.182	27.084
1.182	27.031
1.181	26.988
1.181	26.945
1.181	26.892
1.18	26.867
1.18	26.806
1.18	26.776
1.179	26.709
1.179	26.686
1.179	26.63
1.179	26.586
1.178	26.546
1.178	26.488
1.178	26.454
1.177	26.426
1.177	26.394
1.177	26.339
1.176	26.304
1.176	26.247
1.176	26.193
1.176	26.146
1.175	26.091
1.175	26.044
1.175	26.017
1.175	25.981
1.175	25.925
1.174	25.912
1.174	25.861
1.174	25.818
1.174	25.787
1.174	25.736
1.173	25.686
1.173	25.659
1.173	25.634
1.173	25.615
1.172	25.605
1.172	25.602
1.172	25.572
1.172	25.54
1.171	25.504
1.171	25.458
1.171	25.41
1.171	25.347
1.17	25.306
1.17	25.266
1.17	25.232
1.169	25.202
1.169	25.176
1.169	25.138
1.169	25.108
1.168	25.043
1.168	25.016
1.168	24.955
1.168	24.912
1.167	24.872
1.167	24.841
1.167	24.817
1.166	24.784
1.166	24.732
1.166	24.699
1.166	24.648
1.165	24.605
1.165	24.589
1.165	24.541
1.164	24.508
1.164	24.453
1.164	24.409
1.164	24.376
1.163	24.324
1.163	24.278
1.163	24.247
1.162	24.195
1.162	24.158
1.162	24.143
1.161	24.127
1.161	24.086
1.161	24.042
1.161	23.99
1.16	23.955
1.16	23.921
1.16	23.89
1.16	23.827
1.16	23.784
1.159	23.747
1.159	23.708
1.159	23.666
1.159	23.614
1.158	23.58
1.158	23.503
1.158	23.474
1.158	23.431
1.158	23.37
1.158	23.328
1.157	23.278
1.157	23.209
1.157	23.16
1.157	23.125
1.157	23.073
1.156	23.053
1.156	23.033
1.156	22.987
1.155	22.945
1.155	22.9
1.155	22.865
1.155	22.834
1.154	22.773
1.154	22.731
1.154	22.638
1.154	22.585
1.154	22.525
1.153	22.479
1.153	22.455
1.152	22.442
1.152	22.401
1.152	22.375
1.151	22.333
1.151	22.293
1.151	22.241
1.151	22.213
1.15	22.197
1.15	22.161
1.149	22.143
1.149	22.107
1.149	22.074
1.149	22.023
1.148	22.009
1.148	21.99
1.148	21.934
1.147	21.86
1.147	21.839
1.147	21.806
1.146	21.78
1.146	21.75
1.146	21.708
1.145	21.68
1.145	21.652
1.145	21.622
1.145	21.599
1.144	21.571
1.144	21.564
1.143	21.558
1.143	21.537
1.143	21.522
1.143	21.496
1.142	21.454
1.142	21.429
1.142	21.417
1.141	21.399
1.141	21.377
1.141	21.35
1.141	21.324
1.14	21.291
1.14	21.297
1.14	21.236
1.14	21.185
1.14	21.156
1.139	21.116
1.139	21.088
1.139	21.046
1.139	21.04
1.138	21.003
1.138	20.987
1.138	20.939
1.138	20.899
1.137	20.886
1.137	20.872
1.137	20.825
1.137	20.8
1.136	20.772
1.136	20.703
1.136	20.641
1.136	20.591
1.135	20.567
1.135	20.528
1.135	20.487
1.135	20.444
1.135	20.41
1.134	20.345
1.134	20.315
1.134	20.282
1.134	20.237
1.133	20.199
1.133	20.132
1.133	20.075
1.133	20.051
1.132	20.007
1.132	19.964
1.131	19.939
1.131	19.898
1.131	19.843
1.131	19.752
1.13	19.704
1.13	19.646
1.129	19.598
1.129	19.564
1.129	19.532
1.128	19.484
1.128	19.422
1.128	19.382
1.127	19.361
1.127	19.319
1.126	19.3
1.126	19.269
1.125	19.228
1.125	19.212
1.124	19.201
1.124	19.129
1.123	19.104
1.123	19.073
1.123	19.045
1.122	19.001
1.122	18.956
1.121	18.911
1.121	18.856
1.121	18.82
1.121	18.755
1.12	18.709
1.12	18.649
1.12	18.621
1.119	18.578
1.119	18.557
1.119	18.526
1.119	18.472
1.118	18.404
1.118	18.392
1.118	18.378
1.118	18.327
1.117	18.276
1.117	18.255
1.117	18.223
1.117	18.174
1.116	18.142
1.116	18.073
1.116	18.051
1.116	17.981
1.115	17.927
1.115	17.875
1.115	17.848
1.114	17.812
1.114	17.752
1.114	17.755
1.113	17.747
1.113	17.711
1.113	17.659
1.112	17.622
1.112	17.568
1.112	17.523
1.111	17.475
1.111	17.456
1.111	17.426
1.11	17.383
1.11	17.369
1.109	17.325
1.109	17.305
1.108	17.277
1.108	17.246
1.107	17.214
1.107	17.208
1.107	17.152
1.106	17.138
1.105	17.106
1.105	17.115
1.104	17.097
1.104	17.066
1.103	17.054
1.103	17.008
1.103	16.962
1.102	16.913
1.102	16.892
1.101	16.889
1.101	16.857
1.1	16.832
1.1	16.776
1.099	16.755
1.099	16.719
1.098	16.704
1.098	16.654
1.097	16.644
1.097	16.626
1.096	16.597
1.096	16.537
1.095	16.506
1.095	16.459
1.095	16.439
1.094	16.413
1.094	16.382
1.094	16.377
1.093	16.365
1.093	16.341
1.093	16.298
1.092	16.295
1.092	16.246
1.092	16.192
1.091	16.168
1.091	16.153
1.091	16.114
1.09	16.11
1.09	16.088
1.089	16.059
1.089	16.037
1.089	16.007
1.088	15.975
1.088	15.925
1.088	15.909
1.087	15.875
1.087	15.86
1.086	15.816
1.086	15.775
1.086	15.735
1.085	15.698
1.085	15.683
1.085	15.627
1.084	15.591
1.084	15.576
1.083	15.545
1.083	15.519
1.083	15.495
1.082	15.464
1.082	15.442
1.081	15.414
1.081	15.406
1.081	15.371
1.08	15.341
1.08	15.311
1.079	15.284
1.079	15.266
1.079	15.226
1.079	15.198
1.078	15.172
1.078	15.153
1.077	15.13
1.077	15.104
1.077	15.065
1.076	15.039
1.076	15.018
1.075	14.974
1.075	14.933
1.075	14.912
1.075	14.878
1.074	14.856
1.074	14.804
1.074	14.8
1.073	14.785
1.073	14.771
1.073	14.709
1.072	14.697
1.072	14.628
1.072	14.598
1.072	14.595
1.071	14.567
1.071	14.519
1.071	14.54
1.071	14.494
1.071	14.45
1.07	14.406
1.07	14.375
1.07	14.339
1.07	14.338
1.069	14.304
1.069	14.297
1.069	14.306
1.069	14.29
1.068	14.304
1.068	14.308
1.067	14.343
1.067	14.368
1.066	14.4
1.066	14.392
1.065	14.411
1.065	14.451
1.064	14.446
1.064	14.484
1.063	14.534
1.063	14.559
1.062	14.602
1.061	14.656
1.061	14.707
1.06	14.788
1.059	14.868
1.058	14.956
1.057	15.052
1.057	15.12
1.056	15.205
1.055	15.265
1.054	15.327
1.054	15.374
1.053	15.418
1.052	15.476
1.051	15.538
1.05	15.602
1.05	15.656
1.049	15.69
1.048	15.763
1.047	15.824
1.047	15.885
1.046	15.958
1.045	16.004
1.044	16.096
1.044	16.15
1.043	16.181
1.042	16.211
1.042	16.248
1.041	16.274
1.041	16.286
1.04	16.274
1.04	16.29
1.039	16.272
1.039	16.278
1.038	16.28
1.038	16.291
1.038	16.275
1.037	16.287
1.037	16.276
1.036	16.23
1.036	16.217
1.036	16.195
1.035	16.179
1.035	16.151
1.034	16.123
1.034	16.079
1.034	16.023
1.034	15.99
1.033	15.917
1.033	15.9
1.033	15.867
1.032	15.836
1.032	15.826
1.032	15.823
1.031	15.788
1.031	15.788
1.031	15.764
1.03	15.757
1.03	15.738
1.03	15.695
1.029	15.678
1.029	15.643
1.029	15.621
1.029	15.611
1.028	15.607
1.028	15.633
1.027	15.653
1.027	15.676
1.026	15.66
1.026	15.688
1.025	15.717
1.024	15.748
1.024	15.783
1.023	15.864
1.022	15.894
1.022	15.941
1.021	15.974
1.02	16.02
1.02	16.046
1.019	16.091
1.018	16.127
1.017	16.134
1.017	16.177
1.016	16.234
1.015	16.28
1.015	16.321
1.014	16.38
1.013	16.423
1.012	16.496
1.012	16.537
1.011	16.577
1.01	16.631
1.009	16.679
1.009	16.724
1.008	16.741
1.007	16.785
1.007	16.812
1.006	16.864
1.005	16.882
1.004	16.913
1.004	16.951
1.003	17.001
1.002	17.021
1.001	17.057
1.001	17.064
1	17.093
1	17.093
0.999	17.106
0.998	17.109
0.998	17.092
0.997	17.096
0.996	17.067
0.996	17.1
0.995	17.06
0.995	17.07
0.994	17.052
0.994	17.026
0.993	16.988
0.993	16.941
0.993	16.905
0.993	16.855
0.992	16.809
0.992	16.752
0.992	16.692
0.991	16.639
0.991	16.596
0.991	16.53
0.99	16.473
0.99	16.395
0.99	16.35
0.99	16.31
0.989	16.278
0.989	16.226
0.989	16.177
0.988	16.154
0.988	16.134
0.988	16.052
0.987	15.994
0.987	15.941
0.987	15.899
0.987	15.845
0.987	15.824
0.986	15.753
0.986	15.708
0.986	15.659
0.986	15.632
0.986	15.574
0.986	15.55
0.985	15.49
0.985	15.447
0.985	15.435
0.985	15.402
0.985	15.381
0.984	15.374
0.984	15.357
0.983	15.361
0.983	15.379
0.983	15.335
0.982	15.325
0.982	15.312
0.981	15.314
0.981	15.337
0.98	15.345
0.98	15.343
0.979	15.356
0.979	15.364
0.978	15.389
0.978	15.411
0.977	15.45
0.976	15.462
0.976	15.472
0.975	15.493
0.975	15.501
0.974	15.518
0.973	15.541
0.973	15.587
0.972	15.599
0.971	15.644
0.971	15.691
0.97	15.716
0.969	15.776
0.969	15.828
0.968	15.886
0.967	15.907
0.966	15.957
0.966	15.974
0.965	15.971
0.965	16
0.964	16.024
0.963	16.058
0.963	16.082
0.962	16.1
0.961	16.118
0.961	16.168
0.96	16.188
0.959	16.2
0.959	16.222
0.958	16.239
0.958	16.255
0.957	16.25
0.957	16.237
0.956	16.242
0.955	16.226
0.955	16.259
0.954	16.266
0.954	16.259
0.953	16.246
0.953	16.258
0.952	16.254
0.952	16.276
0.951	16.295
0.951	16.281
0.95	16.284
0.949	16.316
0.949	16.327
0.948	16.312
0.948	16.299
0.947	16.319
0.947	16.292
0.946	16.269
0.945	16.27
0.945	16.236
0.944	16.233
0.944	16.219
0.943	16.19
0.943	16.178
0.942	16.147
0.942	16.116
0.941	16.125
0.94	16.108
0.94	16.08
0.94	16.034
0.939	15.991
0.939	15.954
0.938	15.922
0.938	15.892
0.937	15.88
0.937	15.833
0.937	15.794
0.936	15.736
0.936	15.719
0.935	15.692
0.935	15.658
0.935	15.619
0.934	15.595
0.934	15.603
0.934	15.58
0.933	15.562
0.933	15.572
0.932	15.551
0.932	15.548
0.932	15.505
0.931	15.476
0.931	15.434
0.931	15.426
0.93	15.412
0.93	15.382
0.929	15.405
0.929	15.384
0.928	15.389
0.928	15.388
0.928	15.38
0.927	15.349
0.927	15.368
0.926	15.347
0.926	15.361
0.925	15.37
0.925	15.372
0.924	15.387
0.924	15.405
0.923	15.435
0.922	15.482
0.921	15.522
0.921	15.544
0.92	15.56
0.919	15.585
0.919	15.604
0.918	15.625
0.917	15.656
0.917	15.682
0.916	15.679
0.915	15.706
0.914	15.747
0.914	15.769
0.913	15.781
0.912	15.765
0.912	15.784
0.911	15.8
0.91	15.802
0.91	15.821
0.909	15.817
0.908	15.825
0.908	15.83
0.907	15.814
0.906	15.842
0.906	15.864
0.905	15.848
0.905	15.855
0.904	15.811
0.904	15.78
0.903	15.776
0.903	15.761
0.902	15.789
0.902	15.788
0.901	15.773
0.901	15.757
0.9	15.751
0.9	15.74
0.9	15.709
0.899	15.687
0.899	15.66
0.898	15.632
0.898	15.629
0.897	15.615
0.897	15.603
0.897	15.582
0.897	15.521
0.896	15.484
0.896	15.471
0.896	15.413
0.895	15.394
0.895	15.363
0.894	15.333
0.894	15.28
0.894	15.256
0.894	15.203
0.893	15.157
0.893	15.129
0.893	15.097
0.892	15.077
0.892	15.042
0.892	15.019
0.891	15.03
0.891	15.04
0.89	15.026
0.89	15.014
0.89	14.989
0.889	15.006
0.889	15.001
0.888	14.985
0.888	14.976
0.887	14.996
0.887	14.971
0.887	14.963
0.886	14.996
0.885	15.008
0.885	15.02
0.885	15.029
0.884	15.038
0.884	15.037
0.883	15.044
0.883	15.054
0.882	15.048
0.882	15.04
0.881	15.035
0.881	15.032
0.88	15.078
0.88	15.105
0.879	15.116
0.879	15.112
0.878	15.114
0.878	15.131
0.877	15.142
0.877	15.15
0.876	15.175
0.876	15.179
0.875	15.191
0.875	15.202
0.874	15.197
0.874	15.215
0.873	15.218
0.873	15.207
0.873	15.192
0.872	15.178
0.872	15.166
0.871	15.146
0.871	15.133
0.87	15.109
0.87	15.055
0.87	15.033
0.869	14.998
0.869	14.961
0.869	14.914
0.869	14.837
0.869	14.776
0.868	14.736
0.868	14.698
0.868	14.659
0.867	14.643
0.867	14.621
0.866	14.598
0.866	14.556
0.866	14.503
0.866	14.475
0.865	14.458
0.865	14.429
0.865	14.387
0.864	14.374
0.864	14.354
0.864	14.304
0.863	14.276
0.863	14.254
0.863	14.211
0.863	14.142
0.863	14.102
0.862	14.085
0.862	14.055
0.862	14.05
0.861	14.01
0.861	13.998
0.861	14.001
0.861	14.001
0.86	13.988
0.86	13.987
0.86	13.958
0.859	13.919
0.859	13.886
0.859	13.874
0.859	13.846
0.858	13.842
0.858	13.836
0.858	13.824
0.857	13.828
0.857	13.822
0.857	13.838
0.856	13.85
0.856	13.882
0.855	13.881
0.855	13.871
0.854	13.875
0.854	13.896
0.853	13.901
0.853	13.921
0.852	13.928
0.851	13.958
0.851	13.957
0.85	13.962
0.85	13.957
0.849	13.982
0.849	14.014
0.848	14.025
0.847	14.059
0.846	14.087
0.846	14.139
0.845	14.179
0.844	14.198
0.843	14.259
0.843	14.292
0.842	14.332
0.841	14.364
0.84	14.423
0.839	14.493
0.838	14.572
0.837	14.631
0.836	14.726
0.835	14.795
0.834	14.871
0.833	14.909
0.832	14.981
0.832	15.038
0.831	15.051
0.83	15.077
0.83	15.09
0.829	15.121
0.828	15.151
0.827	15.186
0.827	15.228
0.826	15.263
0.825	15.293
0.824	15.328
0.824	15.361
0.823	15.385
0.823	15.398
0.822	15.413
0.822	15.445
0.821	15.477
0.82	15.486
0.82	15.503
0.819	15.494
0.819	15.501
0.818	15.494
0.818	15.487
0.817	15.447
0.817	15.419
0.817	15.39
0.816	15.413
0.816	15.408
0.815	15.407
0.815	15.384
0.814	15.366
0.814	15.34
0.814	15.308
0.813	15.261
0.813	15.224
0.813	15.179
0.813	15.119
0.812	15.056
0.812	14.998
0.812	14.931
0.812	14.885
0.811	14.837
0.811	14.777
0.811	14.734
0.81	14.682
0.81	14.659
0.81	14.622
0.809	14.625
0.809	14.619
0.808	14.582
0.808	14.545
0.807	14.501
0.807	14.498
0.807	14.483
0.806	14.451
0.806	14.414
0.805	14.373
0.805	14.371
0.805	14.354
0.804	14.341
0.804	14.338
0.803	14.345
0.803	14.322
0.802	14.301
0.802	14.291
0.801	14.289
0.801	14.268
0.801	14.274
0.8	14.274
0.8	14.296
0.799	14.301
0.799	14.309
0.798	14.332
0.798	14.322
0.797	14.35
0.797	14.389
0.796	14.405
0.796	14.41
0.795	14.412
0.795	14.441
0.795	14.426
0.794	14.454
0.794	14.486
0.793	14.481
0.793	14.508
0.792	14.547
0.792	14.572
0.791	14.587
0.791	14.588
0.79	14.626
0.79	14.672
0.789	14.69
0.788	14.734
0.788	14.743
0.787	14.821
0.787	14.873
0.786	14.939
0.785	14.971
0.785	15.019
0.784	15.031
0.784	15.053
0.783	15.096
0.783	15.143
0.782	15.163
0.781	15.222
0.781	15.264
0.78	15.333
0.779	15.394
0.779	15.443
0.778	15.47
0.777	15.502
0.777	15.541
0.776	15.586
0.775	15.603
0.775	15.641
0.774	15.67
0.774	15.687
0.773	15.68
0.773	15.669
0.773	15.655
0.772	15.682
0.772	15.695
0.771	15.694
0.771	15.703
0.771	15.692
0.77	15.694
0.77	15.693
0.769	15.708
0.769	15.69
0.769	15.679
0.768	15.688
0.768	15.683
0.767	15.698
0.767	15.704
0.766	15.699
0.766	15.659
0.766	15.626
0.766	15.609
0.765	15.598
0.765	15.552
0.765	15.51
0.765	15.453
0.765	15.388
0.764	15.352
0.764	15.338
0.764	15.3
0.763	15.225
0.763	15.181
0.763	15.118
0.763	15.081
0.763	15.039
0.762	15.025
0.762	14.956
0.762	14.886
0.762	14.851
0.761	14.803
0.761	14.78
0.761	14.725
0.76	14.704
0.76	14.689
0.76	14.662
0.759	14.635
0.759	14.626
0.758	14.608
0.758	14.61
[truncated: 1,472 more rows]

[truncated: 52 more sheets: Fig1C_inset_force_time, Fig1C_inset_stageposition_time, Fig2B_force, Fig2B_Stage, Fig2C_126pN, Fig2C_209pN, Fig2C_236pN, Fig2D, Fig2E_+redb, Fig2E_-redb, Fig2E_inset1, Fig2E_inset2, Fig2F_values, Fig3B_intactDNA, Fig3B_DNA_getting_nicked, Fig3B_nicked, Fig3B_nicked_release, Fig3B_patched_nick, Fig3B_patched_nick_release, Fig3B_sealed …]
